# Supplementary material for: Co-occurring nitrifying symbiont lineages are vertically inherited and widespread in marine sponges
Source: ISME J. 2024 Apr 27;18(1):wrae069. doi: 10.1093/ismejo/wrae069 (PMC11812461; doi:10.1093/ismejo/wrae069)
Supplement: Supplementary_TableS1-S8_wrae069 [file supplementary_tables1-s8_wrae069.xlsx]

## Sheet: Table S1 - Genomes Info
Table S1: Overview of genomes and metagenome assembled genomes (MAGs) included in this study. Asterisk (*) highlights MAGs that were dereplicated (based on 95% average nucleotide identity - ANI) with MAGs retrieved from this study.
		MAG_ID	Assembly	original publication	environment	host species	genome name	ANI [%] with MAG recoverd in this study	16S rRNA sequence identity (%)	included in genome tree	included in comperative analysis	GC	GC std	Genome size	# ambiguous bases	# scaffolds	# contigs	Longest scaffold	Longest contig	N50 (scaffolds)	N50 (contigs)	Mean scaffold length	Mean contig length	Coding density	Translation table	# predicted genes	Completeness	Contamination	Strain heterogeneity
ammonia-oxidizing archaeal genomes and MAGs		metabat_nocov.1	SAMN40414914	from this study	sponge	Coscinoderma matthewsi	Ca. Nitrosokoinonia kreatosae	100	NA	yes	new_genus	0.443815	0.0200522	1400504	240	221	245	34155	34155	7949	7604	6337.12	5715.36	0.860595	11	1636	91.26	0.97	100
	*	IRC_PAM_SB0663_bin_5	GCA_009843815.1	Engelberts et al. (2020) ISME J	sponge	Ircinia ramosa	Ca. Nitrosokoinonia kreatosae	97.47	NA	yes	new_genus	0.455598	0.0363215	1505883	860	162	194	27957	25073	12594	11225	9295.57	7757.85	0.865062	11	1716	97.57	0	0
		IRC_PAM_SB0662_bin_33	GCA_009840065.1	Engelberts et al. (2020) ISME J	sponge	Ircinia ramosa	Ca. Nitrosokoinonia sp. of Ircinia ramosa	79.78	100	yes	new_genus	0.46489	0.0268744	1573815	1350	209	227	34024	28289	9936	9524	7530.22	6927.16	0.82273	11	1789	96.6	0	0
		GCA_016126025.1_ASM1612602v1_genomic	GCA_016126025.1	Haber et al. (2021) Front Microbiol	sponge	Theonella swinhoei	Ca. Nitrosokoinonia sp. of Theonella swinhoei	77.78	97	yes	new_genus	0.612484	0.0310759	1859711	0	158	158	52333	52333	14074	14074	11770.3	11770.3	0.830018	11	2028	95.63	0	0
		GCA_021296165.1_ASM2129616v1_genomic	GCA_021296165.1	Burgsdorf et al. (2019) mSystems	sponge	Petrosia ficiformis	Ca. Nitrosokoinonia sp. of Petrosia ficiformis	77.02	NA	yes	new_genus	0.616539	0.0255124	1694402	11173	205	268	34955	34955	11482	9045	8265.38	6280.71	0.817857	11	1859	90.78	0	0
		IB2_shallow_metabat_bins_Nitrosopumilus	GCA_900620265.1	Moeller et al. (2019) Envir Microbiol	sponge	Ianthella basta	Ca. Nitrosospongia ianthellae	<75	92	yes	sponge	0.652096	0.0252738	1778192	2120	34	57	261843	261843	133442	53670	52299.8	31159.2	0.896116	11	1886	98.54	0	0
		STY3_bin_6	SAMN15855655	Robbins et al. (2021) ISME J	sponge	Stylissa flabelliformis	Cenarcheaum of Stylissa flabelliformis	<75	91	yes	sponge	0.673775	0.0204121	1488362	4639	100	123	93182	76110	26624	20677	14883.6	12062.8	0.88694	11	1622	98.54	0	0
		AXIM_hallam_GCA_000200715.1_genomic	GCA_000200715.1	Hallam et al. (2006) PNAS	sponge	Axinella mexicana	Cenarcheaum symbiosum	<75	93	yes	sponge	0.573799	0	2045086	230	1	6	2045086	1281157	2045086	1281157	2045086	340809	0.887199	11	1924	99.03	0	0
		GCA_000220175.2_ASM22017v1_genomic	GCA_000220175.2	Kim et al. (2011) J Bacteriol	soil	-	Nitrosoarchaeum koreense MY1	<75	93	yes	free-living	0.326731	0	1607695	0	1	1	1607695	1607695	1607695	1607695	1607695	1607695	0.90084	11	1925	100	0	0
		APA_bin_56	GCA_026712925.1	Robbins et al. (2021) ISME J	sponge	Aplysina aerophoba	Nitrosopumilaceae of Aplysina aerophoba	<75	NA	yes	sponge	0.388468	0.0241102	2186878	0	330	330	43697	43697	9798	9798	6626.9	6626.9	0.813198	11	2609	91.59	0	0
		RHO2_bin_25	GCA_028820595.1	Robbins et al. (2021) ISME J	sponge	Rhopaloeides odorabile	Nitrosopumilaceae of Rhopaloeides odorabile	<75	93	yes	sponge	0.6037	0.0218277	1990914	2420	140	175	80611	48392	20213	17585	14220.8	11362.8	0.837937	11	2135	94.17	0	0
		GCA_000018465.1_ASM1846v1_genomic	GCA_000018465.1	Walker et al. (2010) PNAS	marine	-	Nitrosopumilus maritimus SCM1	<75	93	yes	free-living	0.341675	0	1645259	0	1	1	1645259	1645259	1645259	1645259	1645259	1645259	0.919568	11	1947	100	0.97	0
		CYMC_moitinhoThomas_67496.assembled	IMG_2626541593	Moitinho-Silva et al. (2017) ISME J	sponge	Cymbastela concentrica	Nitrosopumilus of Cymbastela concentrica	<75	93	yes	sponge	0.384242	0.0510448	2161854	3	637	637	89589	89589	12783	12783	3393.81	3393.8	0.834778	11	2759	97.09	4.05	0
		LOPHE_tianQian_GCA_001543015.1_ASM154301v1_genomic	GCA_001543015.1	Tian et al. (2016) Envir Microbiol	sponge	Lophophysema eversa	Nitrosopumilus of Lophophysema eversa	<75	93	yes	sponge	0.316419	0.0160411	1925182	0	67	67	218566	218566	41513	41513	28734.1	28734.1	0.888038	11	2269	100	0	0
		SUB_tianQian_GCA_001541925.1_ASM154192v1_genomic	GCA_001541925.1	Tian et al. (2017) mSystems	sponge	Suberites sp.	Nitrosopumilus of Suberites sp.	<75	93	yes	sponge	0.313978	0.00646409	1383621	0	26	26	200414	200414	91269	91269	53216.2	53216.2	0.884435	11	1735	100	0	0
		GCA_000875775.1_ASM87577v1_genomic	GCA_000875775.1	Bayer et al. (2015) ISME J	marine	-	Nitrosopumilus piranensis D3C	<75	93	yes	free-living	0.338204	0	1713078	0	1	1	1713078	1713078	1713078	1713078	1713078	1713078	0.899076	11	2145	100	0.97	0
		GCA_000204585.1_ASM20458v1_genomic	GCA_000204585.1				Ca. Nitrosoarchaeum limnia SFB1	<75	93	yes	free-living	0.324616	0	1772718	29483	1	76	1772718	230803	1772718	66478	1772718	22937.3	0.85757	11	2162	98.06	0	0
		GCA_000242875.3_ASM24287v3_genomic	GCA_000242875.3				Ca. Nitrosopumilus salaria BD31	<75	93	yes	free-living	0.33794	0.0276644	1572957	4	171	171	158716	158716	28330	28330	9198.58	9198.56	0.895959	11	2092	92.39	1.94	0
		GCA_000299365.1_ASM29936v1_genomic	GCA_000299365.1				Ca. Nitrosopumilus koreensis AR1	<75	93	yes	free-living	0.341832	0	1639964	0	1	1	1639964	1639964	1639964	1639964	1639964	1639964	0.901513	11	2031	94.66	0	0
		GCA_000299395.1_ASM29939v1_genomic	GCA_000299395.1				Ca. Nitrosopumilus sediminis AR2	<75	93	yes	free-living	0.335887	0	1690905	0	1	1	1690905	1690905	1690905	1690905	1690905	1690905	0.899725	11	2112	97.09	0	0
		GCA_000303155.1_ASM30315v1_genomic	GCA_000303155.1				Nitrososphaera gargensis	<75	84	outgroup	no	0.483472	0	2833868	0	1	1	2833868	2833868	2833868	2833868	2833868	2833868	0.831263	11	3768	100	2.91	0
		GCA_000402075.1_ASM40207v1_genomic	GCA_000402075.1				Thaumarchaeota archaeon SCGC AAA007-O23	<75	92	yes	free-living	0.356632	0.0210388	1104438	0	32	32	217386	217386	79020	79020	34513.7	34513.7	0.926112	11	1354	97.33	2.09	100
		GCA_000685395.1_NKMY2_genomic	GCA_000685395.1				Ca. Nitrosotenuis chungbukensis MY2	<75	92	yes	no	0.417604	0.0313022	1762971	4	24	24	204441	204441	145899	145899	73457.1	73457	0.904613	11	2047	99.03	0.97	0
		GCA_000723185.1_APF_1883_PRJEB4650_genomic	GCA_000723185.1				Ca. Nitrosotenuis uzonensis N4	<75	91	yes	no	0.42246	0.0336894	1636125	0	14	14	485325	485325	441459	441459	116866	116866	0.913651	11	1921	100	0.97	0
		GCA_000812185.1_ASM81218v1_genomic	GCA_000812185.1				Ca. Nitrosopelagicus brevis CN25	<75	91	yes	free-living	0.331578	0	1232128	0	1	1	1232128	1232128	1232128	1232128	1232128	1232128	0.938502	11	1470	99.51	0	0
		GCA_000955905.3_ASM95590v3_genomic	GCA_000955905.3				Ca. Nitrosotenuis cloacae SAT1	<75	92	yes	no	0.409969	0	1620156	0	1	1	1620156	1620156	1620156	1620156	1620156	1620156	0.920985	11	1877	100	1.94	0
		GCA_000956175.1_ASM95617v1_genomic	GCA_000956175.1				Ca. Nitrosopumilus adriaticus NF5	<75	94	yes	free-living	0.334069	0	1803090	0	1	1	1803090	1803090	1803090	1803090	1803090	1803090	0.901904	11	2210	100	0	0
		GCA_001437625.1_ASM143762v1_genomic	GCA_001437625.1				Nitrosopumilus sp. BACL13 MAG-121220-bin23	<75	93	yes	free-living	0.310051	0.0224614	1270387	0	183	183	67392	67392	13618	13618	6942.01	6942.01	0.90046	11	1698	99.51	0.97	100
		GCA_001443365.1_ASM144336v1_genomic	GCA_001443365.1				Thaumarchaeota archaeon CSP1-1	<75	NA	yes	free-living	0.344224	0.00714912	1358434	81	10	12	249686	249685	222484	204537	135843	113196	0.899301	11	1653	99.03	0	0
		GCA_001510275.1_ASM151027v1_genomic	GCA_001510275.1				Thaumarchaeota archaeon casp-thauma3	<75	NA	yes	free-living	0.327745	0.00742621	1221161	0	31	31	100507	100507	48651	48651	39392.3	39392.3	0.911267	11	1532	94.17	0	0
		GCA_001627235.1_ASM162723v1_genomic	GCA_001627235.1				Nitrosopelagicus sp. REDSEA-S31_B2	<75	91	yes	free-living	0.340515	0.0151756	1009131	230	86	92	59797	59797	17107	17107	11734.1	10966.3	0.933061	11	1346	92.64	1.05	100
		GCA_002156965.1_ASM215696v1_genomic	GCA_002156965.1				Ca. Nitrosomarinus catalina SPOT01	<75	93	yes	free-living	0.314373	0	1360076	0	1	1	1360076	1360076	1360076	1360076	1360076	1360076	0.918776	11	1677	100	0	0
		GCA_002317795.1_ASM231779v1_genomic	GCA_002317795.1				Thaumarchaeota archaeon NORP47	<75	93	yes	free-living	0.314358	0.00958378	1906738	346	37	37	252867	252792	68949	68935	51533.5	51524.1	0.872011	11	2373	93.85	0.97	100
		GCA_002506665.1_ASM250666v1_genomic	GCA_002506665.1				Nitrosopumilus sp. UBA526	<75	94	yes	free-living	0.412321	0.0158022	1389729	13984	89	236	111965	111965	25082	18613	15614.9	5829.43	0.837694	11	1673	92.23	0	0
		GCA_002737445.1_ASM273744v1_genomic	GCA_002737445.1				Ca. Nitrosoarchaeum sp. Baikal-G1	<75	93	yes	free-living	0.310225	0.0147832	1193764	0	13	13	361196	361196	119318	119318	91828	91828	0.897987	11	1461	99.03	1.94	0
		GCA_002737455.1_ASM273745v1_genomic	GCA_002737455.1				Thaumarchaeota archaeon Baikal-G2	<75	92	yes	free-living	0.302753	0.0125707	1139986	0	20	20	214392	214392	112971	112971	56999.3	56999.3	0.912977	11	1444	99.03	0	0
		GCA_002787055.1_ASM278705v1_genomic	GCA_002787055.1				Ca. Nitrosotenuis aquarius AQ6f	<75	91	yes	no	0.421842	0	1697207	0	1	1	1697207	1697207	1697207	1697207	1697207	1697207	0.924198	11	2009	99.68	1.94	0
		GCA_003175215.1_ASM317521v1_genomic	GCA_003175215.1_				Ca. Nitrosopumilus sp. NM25	<75	93	yes	free-living	0.338385	0.0145496	1757809	0	14	14	317662	317662	287590	287590	125558	125558	0.89237	11	2114	100	0	0
		GCA_003331425.1_ASM333142v1_genomic	GCA_003331425.1				Nitrosopumilus sp. MED-G94	<75	93	yes	free-living	0.31189	0.00733938	1235315	0	16	16	290261	290261	102005	102005	77207.2	77207.2	0.915128	11	1561	100	0	0
		GCA_003569705.1_ASM356970v1_genomic	GCA_003569705.1				Ca. Nitrosoarchaeum sp. BD3	<75	93	yes	free-living	0.32995	0.0134434	1462514	0	10	10	259406	259406	250506	250506	146251	146251	0.88159	11	1869	98.54	1.94	66.67
		GCA_003702465.1_ASM370246v1_genomic	GCA_003702465.1				Ca. Nitrosomarinus sp. GoM_MAG2	<75	NA	yes	free-living	0.30912	0.0152988	1127829	1630	111	139	54501	41961	15297	10423	10160.6	8102.15	0.915157	11	1519	93.2	0	0
		GCA_003702495.1_ASM370249v1_genomic	GCA_003702495.1				Nitrosopumilus sp. GoM_MAG4	<75	NA	yes	free-living	0.345474	0.0167831	1266765	580	93	106	101600	74425	22568	21766	13621.1	11945.1	0.917364	11	1648	95	1.94	50
		GCA_003702525.1_ASM370252v1_genomic	GCA_003702525.1				Nitrosopumilus sp. GoM_MAG5	<75	NA	yes	free-living	0.345255	0.0170692	1279624	0	64	64	120092	120092	32296	32296	19994.1	19994.1	0.923696	11	1637	92.72	2.91	66.67
		GCA_003702545.1_ASM370254v1_genomic	GCA_003702545.1				Nitrosopumilus sp. GoM_MAG6	<75	NA	yes	free-living	0.34868	0.0137953	1224048	1430	79	96	58201	58201	26433	20758	15494.3	12735.6	0.914862	11	1580	91.26	0.97	0
		GCA_003724325.1_ASM372432v1_genomic	GCA_003724325.1				Nitrosopumilus sp. D6	<75	93	yes	free-living	0.479109	0.0181205	1171110	0	106	106	40077	40077	20317	20317	11048.2	11048.2	0.893113	11	1470	92.23	0	0
		GCA_004322465.1_ASM432246v1_genomic	GCA_004322465.1				Ca. Nitrosotenuis sp. GW928_bin.17	<75	NA	yes	no	0.426497	0.0260507	1681024	0	126	126	71974	71974	24692	24692	13341.5	13341.5	0.909512	11	2001	91.76	2.91	33.33
		GCA_005798405.1_ASM579840v1_genomic	GCA_005798405.1				Nitrosopumilaceae archaeon F1-80-MAGs016	<75	NA	yes	free-living	0.334157	0.0155317	1247066	0	66	66	198543	198543	30333	30333	18894.9	18894.9	0.90307	11	1560	93.2	0	0
		GCA_005877205.1_ASM587720v1_genomic	GCA_005877205.1				Thaumarchaeota archaeon TA_9	<75	88	yes	no	0.386862	0.0185382	1562348	247	98	105	101168	101168	33414	33414	15942.3	14877.2	0.886866	11	1885	97.5	0	0
		GCA_005877305.1_ASM587730v1_genomic	GCA_005877305.1				Thaumarchaeota archaeon TA_20	<75	NA	yes	no	0.356831	0.0150142	1329581	1003	112	126	56293	56293	17173	16153	11871.3	10544.3	0.892978	11	1715	92.64	1.94	0
		GCA_006740685.1_ASM674068v1_genomic	GCA_006740685.1				Ca. Nitrosopumilus sp. SW	<75	93	yes	free-living	0.33761	0	1499620	0	1	1	1499620	1499620	1499620	1499620	1499620	1499620	0.91191	11	1833	100	0.97	0
		GCA_007280335.1_ASM728033v1_genomic	GCA_007280335.1				Nitrosopumilales archaeon PowLak16_MAG10	<75	89	yes	no	0.355126	0.0131308	1296374	0	84	84	58981	58981	20964	20964	15433	15433	0.903796	11	1581	94.17	0	0
		GCA_900065925.1_NDEV.embl.gz_genomic	GCA_900065925.1				Ca. Nitrosotalea devanaterra ND1	<75	88	yes	no	0.370674	0	1805304	0	1	1	1805304	1805304	1805304	1805304	1805304	1805304	0.905847	11	2074	98.54	0	0
		GCA_900143675.1_Candidatus_Nitrosotalea_sinensis_Nd2_whole_genome_genomic	GCA_900143675.1				Ca. Nitrosotalea sinensis ND2	<75	88	yes	no	0.37367	0.0311399	1598048	0	10	10	717560	717560	284249	284249	159805	159805	0.91126	11	1880	99.51	0.97	0
		GCA_900167955.1_ASM90016795v1_genomic	GCA_900167955.1				Ca. Nitrosotalea bavarica SbT1	<75	88	yes	no	0.359831	0.00669463	1553159	182	19	24	424330	278831	164480	106636	81745.2	64707.4	0.896378	11	1833	97.57	1.94	50
		GCA_900177045.1_Candidatus_Nitrosotalea_koreensis_CS_whole_genome_genomic	GCA_900177045.1				Ca. Nitrosotalea okcheonensis CS	<75	88	yes	no	0.374689	0	1972585	250	1	8	1972585	922146	1972585	582823	1972585	246542	0.876468	11	2330	99.51	0	0
		GCF_000698785.1_ASM69878v1_genomic	GCF_000698785.1				Nitrososphaera viennensis	<75	84	outgroup	no	0.527155	0	2527938	0	1	1	2527938	2527938	2527938	2527938	2527938	2527938	0.858582	11	3015	100	0.97	0
nitrite-oxidizing bacterial genomes and MAGs	*	CO36405bin_1	GCA_011523385.1	Glasl et al. (2020) ISME J	sponge	Coscinoderma matthewsi	Ca. Nitrosymbion coscinodermae	97.9035	100	yes	new_genus	0.567036	0.056001	2506777	900	38	47	342572	342572	122077	104706	65967.8	53316.5	0.883819	11	2410	98.64	3.86	0
		GCA_001273775.1_ASM127377v1_genomic	GCA_001273775.1				Nitrospira moscoviensis	<75	89	outgroup	no	0.61987	0	4589485	0	1	1	4589485	4589485	4589485	4589485	4589485	4589485	0.893989	11	4507	95.91	6.55	0
		GCA_001458695.1_NiCh1_genomic	GCA_001458695.1				Ca. Nitrospira inopinata	<75	89	outgroup	no	0.592312	0	3295117	0	1	1	3295117	3295117	3295117	3295117	3295117	3295117	0.888211	11	3152	96.82	4.77	0
		GCA_001643555.1_ASM164355v1_genomic	GCA_001643555.1				Nitrospirae bacterium SPGG5	<75	NA	yes	IVb	0.505179	0.0169572	1328125	401	260	260	13890	13890	5385	5381	5108.17	5106.63	0.834903	11	1470	61.31	1.41	0
		GCA_002238765.1_ASM223876v1_genomic	GCA_002238765.1	Slaby et al. (2017) ISME J	sponge	Aplysina aerophoba	Ca. Nitrosymbion sp.	84.5473	99	yes	new_genus	0.562422	0.0272833	3038306	0	115	115	176720	176720	44884	44884	26420.1	26420.1	0.863615	11	3122	94.09	2.73	0
		GCA_002790795.1_ASM279079v1_genomic	GCA_002790795.1				Nitrospirae_bacterium_CG_4_9_14_3_um_filter_51_5	<75	89	yes	no	0.509236	0.0266787	1430058	14332	568	838	11257	9430	2883	2346	2517.71	1689.41	0.823976	11	1745	60.02	0.1	0
		GCA_003695915.1_ASM369591v1_genomic	GCA_003695915.1				Nitrospirales bacterium J017	<75	92	yes	IVa	0.547662	0.0219119	3706191	0	135	135	170004	170004	58798	58798	27453.3	27453.3	0.867515	11	3694	96.48	3.18	0
		GCA_003696975.1_ASM369697v1_genomic	GCA_003696975.1				Nitrospirales bacterium J031	<75	95	yes	IVb	0.537711	0.0212437	2769672	0	273	273	55721	55721	14752	14752	10145.3	10145.3	0.885043	11	2805	95.59	3.28	14.29
		GCA_007570995.1_ASM757099v1_genomic	GCA_007570995.1	Robbins et al. (2021) ISME J	sponge	Stylissa flabelliformis	Ca. Nitrosymbion sp.	76.8394	96	yes	new_genus	0.573438	0.0288046	1976489	0	186	186	136189	136189	14721	14721	10626.3	10626.3	0.889316	11	1912	83.96	0.91	0
		GCA_009840285.1_ASM984028v1_genomic	GCA_009840285.1	Engelberts et al. (2020) ISME J	sponge	Ircinia ramosa	Ca. Nitrosymbion sp.	88.8417	100	yes	new_genus	0.570825	0.0221135	2201017	240	113	119	78911	78911	27767	27767	19478	18493.9	0.887279	11	2165	95.45	3.86	20
		GCA_009842645.1_ASM984264v1_genomic	GCA_009842645.1	Engelberts et al. (2020) ISME J	sponge	Ircinia ramosa	Ca. Nitrosymbion sp.	89.8064	98	yes	new_genus	0.556359	0.0272792	2549912	960	156	171	83283	83283	28164	23889	16345.6	14906.2	0.868644	11	2476	95.71	2.5	0
		GCA_011088105.1_ASM1108810v1_genomic	GCA_011088105.1		sponge	Mycale hentscheli	Nitrospirota bacterium MH1_Bin19	<75	93	yes	IVb	0.48211	0.0130182	2595516	30	70	73	139627	137014	65867	65867	37078.8	35554.6	0.872016	11	2580	95.55	0.91	0
		GCA_012270585.1_ASM1227058v1_genomic	GCA_012270585.1	Robbins et al. (2021) ISME J	coral	Porites lutea	Ca. Nitrosymbion sp.	85.1125	99	yes	new_genus	0.558042	0.0182023	2503252	361	89	95	153090	153090	51555	51555	28126.4	26346.2	0.87186	11	2476	97.73	3.01	0
		GCA_020027205.1_ASM2002720v1_genomic	GCA_020027205.1	Wang et al. (2021) Front. Mar. Sci.	cold seep	-	Ca. Nitrosymbion sp. MEX2-MAG7	77.6997	96	yes	new_genus	0.618627	0.0241318	1914574	0	29	29	208821	208821	115745	115745	66019.8	66019.8	0.875198	11	1855	93.68	0.91	0
		GCA_020027535.1_ASM2002753v1_genomic	GCA_020027535.1	Wang et al. (2021) Front. Mar. Sci.	cold seep	-	Ca. Nitrosymbion sp. MEX2-MAG12	85.0229	NA	yes	new_genus	0.563118	0.0218235	2228583	0	140	140	71013	71013	25042	25042	15918.5	15918.5	0.876566	11	2297	97.16	2.8	25
		GCA_020348185.1_ASM2034818v1_genomic	GCA_020348185.1				Nitrospirota bacterium bin371	<75	NA	yes	IVa	0.494113	0	2456183	50500	1	505	2456183	27797	2456183	6445	2456183	4763.73	0.761049	11	2345	76.41	0.91	0
		GCA_020632635.1_ASM2063263v1_genomic	GCA_020632635.1				Nitrospiraceae bacterium HK-STAS-NITR-1	<75	93	yes	IVa	0.50315	0.00490711	2991882	0	7	7	1019991	1019991	714656	714656	427412	427412	0.877757	11	2762	92.03	0	0
		GCA_022824735.1_ASM2282473v1_genomic	GCA_022824735.1		sponge	Ircinia sp.	Ca. Nitrosymbion sp.	89.3752	NA	yes	new_genus	0.564891	0.0178491	2315678	0	151	151	49235	49235	19262	19262	15335.6	15335.6	0.884184	11	2365	91.31	4.55	20
		GCA_022825885.1_ASM2282588v1_genomic	GCA_022825885.1		sponge	Ircinia sp.	Ca. Nitrosymbion sp.	85.892	99	yes	new_genus	0.561937	0.0113197	2377051	0	50	50	171458	171458	78259	78259	47541	47541	0.878194	11	2348	94.03	0	0
		GCA_022828225.1_ASM2282822v1_genomic	GCA_022828225.1		sponge	Ircinia sp.	Ca. Nitrosymbion sp.	87.5788	99	yes	new_genus	0.5712	0.0110043	2362088	0	24	24	426321	426321	215793	215793	98420.3	98420.3	0.877299	11	2254	97.67	1.82	0
		GCA_902500695.1_RBC003_genomic	GCA_902500695.1				uncultured Nitrospira sp.	<75	89	yes	IVa	0.50069	0.0183577	4276258	11910	175	295	136597	93918	45187	24838	24435.8	14455.4	0.822356	11	4052	94.03	1.82	0
		metabat_nocov.4	SAMN40414914	from this study	sponge	Coscinoderma matthewsi	Ca. Nitrosymbion coscinodermae	100	100	yes	new_genus	0.565345	0.0243426	2289212	680	328	396	49677	43986	9027	8295	6979.3	5779.12	0.875873	11	2471	96.59	5	50
		Nitrospira_denmark_2022_genomic	SAMN32641989	Mueller et al. (2023) ISME J	marine		Ca. Nitrospira neomarina	<75	92	yes	IVa	0.502303	0	4797949	1298	1	5	4797949	2256338	4797949	1386234	4797949	959330	0.830673	11	4369	96.71	1.82	0
		Nitrospira_elba_2022_genomic	SAMN32641646	Mueller et al. (2023) ISME J	marine		Ca. Nitronereus thalassa	<75	95	yes	IVb	0.485001	0.00267636	4014579	0	2	2	3358140	3358140	3358140	3358140	2.00729e+06	2.00729e+06	0.868564	11	3723	97.67	1.82	50
		Nitrospira_maine_2022_genomic	SAMN32641643	Mueller et al. (2023) ISME J	marine		Nitrospira sp. MA-1 Maine enrichment	<75	91	yes	IVa	0.499117	0.00978875	4761458	0	7	7	1776099	1776099	1264914	1264914	680208	680208	0.829158	11	4337	96.64	1.82	0
		Nitrospira_vancouver_2022_genomic	SAMN32641628	Mueller et al. (2023) ISME J	marine		Ca. Nitrospira allomarina	<75	92	yes	IVa	0.499921	0	4553057	0	1	1	4553057	4553057	4553057	4553057	4553057	4553057	0.837754	11	4167	96.76	0.91	0
		NSPALKALI_genomic	PRJEB34830 (ENA)	Daebeler et al (2020) ISME J	saline lake		Ca. Nitrospira alkalitoleranse KS	<75	93	yes	IVa	0.513965	0.0190291	4886114	0	87	87	341326	341326	109063	109063	56162.2	56162.2	0.816325	11	4802	95.83	4.83	12.5
		Nitrospira_marina_genomic	2596583682 (JGI IMG)	Bayer et al. (2020) ISME J	marine		Nitrospira marina Nb-295	<75	92	yes	IVa	0.499346	0.00861737	4524875	30	9	12	1742493	1727571	805880	610556	502764	377070	0.837474	11	4136	96.76	0.92	0
82
	Nitrospira_ecomares_genomic ist Nitrospira sp. MA-1

## Sheet: Table S2 - IMNGS output
Table S2: Integrated Microbial Next Generation (IMNGS) output file.
Sample_Name	IMNGS Description	Size (no. of reads)	Ca. Nitrosokoinonia sp. (GCA_009840065.1)	Ca. Nitrosymbion sp. (GCA_011523385.1)	type	percent [%]	Description_Checked
SRR3233807	Xestospongia testudinaria	16624	16536	0	AOA	99.4706	sponge
SRR3157231	Xestospongia testudinaria	3273	3230	0	AOA	98.6862	sponge
SRR3233805	Xestospongia testudinaria	9079	8889	0	AOA	97.9073	sponge
SRR3157230	Xestospongia testudinaria	3488	3406	0	AOA	97.6491	sponge
SRR3157215	Aaptos suberitoides	3036	2946	0	AOA	97.0356	sponge
SRR1585356	marine metagenome	2444	2370	0	AOA	96.9722	sponge
SRR1595984	marine metagenome	2426	2352	0	AOA	96.9497	sponge
SRR3157228	Xestospongia testudinaria	3033	2933	0	AOA	96.7029	sponge
SRR1595986	marine metagenome	1997	1860	0	AOA	93.1397	sponge
SRR1585358	marine metagenome	2023	1884	0	AOA	93.129	sponge
SRR3157220	Aaptos suberitoides	3640	3358	0	AOA	92.2527	sponge
SRR1585355	marine metagenome	3535	3124	0	AOA	88.3734	sponge
SRR1595983	marine metagenome	3475	3069	0	AOA	88.3165	sponge
SRR1585357	marine metagenome	3824	3133	0	AOA	81.9299	sponge
SRR1595985	marine metagenome	3747	3060	0	AOA	81.6653	sponge
SRR3233806	Xestospongia testudinaria	9380	6960	0	AOA	74.2004	sponge
SRR3157218	Aaptos suberitoides	3278	1513	0	AOA	46.1562	sponge
SRR3233789	Petrosia spheroida	5393	2024	0	AOA	37.5301	sponge
SRR8306885	air metagenome	1437	0	257	NOB	17.8845	other
SRR2976121	sponge metagenome	5036	0	869	NOB	17.2558	sponge
SRR2976120	sponge metagenome	4603	0	793	NOB	17.2279	sponge
SRR3147495	Stylissa carteri	4293	0	733	NOB	17.0743	sponge
SRR2976119	sponge metagenome	4156	0	622	NOB	14.9663	sponge
SRR2976108	sponge metagenome	3397	0	505	NOB	14.8661	sponge
SRR2976111	sponge metagenome	3625	0	521	NOB	14.3724	sponge
SRR2976126	sponge metagenome	5546	0	787	NOB	14.1904	sponge
SRR7591410	coral metagenome	23453	3307	121	AOA and NOB	14.1005	coral
SRR7036626	marine metagenome	15606	0	2194	NOB	14.0587	sponge
SRR7598645	marine metagenome	15613	0	2194	NOB	14.0524	sponge
SRR7036625	marine metagenome	18411	0	2512	NOB	13.644	sponge
SRR7598644	marine metagenome	18449	0	2512	NOB	13.6159	sponge
SRR2976112	sponge metagenome	4069	0	550	NOB	13.5168	sponge
SRR2976109	sponge metagenome	4020	0	532	NOB	13.2338	sponge
SRR2976122	sponge metagenome	5281	0	693	NOB	13.1225	sponge
SRR2976113	sponge metagenome	3903	0	496	NOB	12.7082	sponge
SRR2976095	sponge metagenome	778	0	93	NOB	11.9537	sponge
SRR3233787	Petrosia spheroida	10620	1258	0	AOA	11.8456	sponge
SRR2976123	sponge metagenome	8723	0	989	NOB	11.3378	sponge
SRR2976103	sponge metagenome	6240	0	678	NOB	10.8654	sponge
SRR2976114	sponge metagenome	3966	0	403	NOB	10.1614	sponge
SRR2976125	sponge metagenome	6169	0	563	NOB	9.12628	sponge
SRR2976116	sponge metagenome	4402	0	392	NOB	8.90504	sponge
SRR2976118	sponge metagenome	1585	0	141	NOB	8.8959	sponge
SRR2972730	sponge metagenome	146930	0	12790	NOB	8.70483	sponge
ERR173982	symbiont metagenome	7293	0	606	NOB	8.30934	sponge
SRR3147492	Stylissa carteri	3331	0	260	NOB	7.80546	sponge
SRR8359898	coral reef metagenome	48450	0	3765	NOB	7.7709	coral
SRR1593647	coral metagenome	205680	14959	8	AOA and NOB	7.27295	coral
SRR2976115	sponge metagenome	7541	0	512	NOB	6.78955	sponge
SRR2976106	sponge metagenome	6015	0	406	NOB	6.74979	sponge
SRR7598649	marine metagenome	20528	0	1364	NOB	6.64458	sponge
SRR7036620	marine metagenome	20530	0	1364	NOB	6.64394	sponge
SRR7598650	marine metagenome	15680	0	1039	NOB	6.62628	sponge
SRR7036621	marine metagenome	15707	0	1022	NOB	6.50665	sponge
ERR2073760	marine plankton metagenome	2436996	157328	0	AOA	6.45582	sponge
SRR7598651	marine metagenome	18568	0	1173	NOB	6.31732	sponge
SRR7036622	marine metagenome	18577	0	1173	NOB	6.31426	sponge
SRR7598648	marine metagenome	17090	0	1076	NOB	6.29608	sponge
SRR7036619	marine metagenome	17097	0	1076	NOB	6.2935	sponge
SRR1593660	coral metagenome	228658	14363	4	AOA and NOB	6.28143	coral
SRR2976127	sponge metagenome	4800	0	300	NOB	6.25	sponge
SRR2976102	sponge metagenome	6274	0	387	NOB	6.16831	sponge
SRR8359899	coral reef metagenome	62162	0	3668	NOB	5.90071	coral
SRR1992963	coral metagenome	66069	3868	228	AOA and NOB	5.85449	coral
SRR7598419	marine metagenome	10929	0	638	NOB	5.83768	sponge
SRR7598575	marine metagenome	10253	0	589	NOB	5.74466	sponge
SRR7598532	marine metagenome	11494	0	657	NOB	5.71603	sponge
SRR7036428	marine metagenome	11495	0	657	NOB	5.71553	sponge
SRR7036427	marine metagenome	20905	0	1174	NOB	5.61588	sponge
SRR7598533	marine metagenome	20913	0	1174	NOB	5.61373	sponge
ERR2073756	Aplysina cauliformis	677175	37882	2113	AOA and NOB	5.59412	sponge
SRR2976124	sponge metagenome	3823	0	209	NOB	5.46691	sponge
SRR7036422	marine metagenome	10886	0	594	NOB	5.45655	sponge
SRR7598705	marine metagenome	10886	0	594	NOB	5.45655	sponge
SRR7598420	marine metagenome	20709	0	1124	NOB	5.42759	sponge
SRR7036764	marine metagenome	20717	0	1120	NOB	5.40619	sponge
SRR1593663	coral metagenome	183336	9745	21	AOA and NOB	5.31538	coral
ERR173981	symbiont metagenome	6490	0	343	NOB	5.28505	sponge
SRR7598574	marine metagenome	20790	0	1097	NOB	5.27658	sponge
SRR2976117	sponge metagenome	10335	0	545	NOB	5.27334	sponge
SRR8359870	coral reef metagenome	79248	0	4169	NOB	5.2607	coral
SRR7036421	marine metagenome	25803	0	1326	NOB	5.13894	sponge
SRR6401606	marine metagenome	59724	0	3069	NOB	5.13864	sponge
SRR7598706	marine metagenome	25830	0	1326	NOB	5.13357	sponge
SRR7598579	marine metagenome	13441	0	685	NOB	5.09635	sponge
SRR7598776	marine metagenome	12725	0	642	NOB	5.04519	sponge
SRR6401425	marine metagenome	62740	0	3160	NOB	5.03666	sponge
SRR7598526	marine metagenome	19067	0	958	NOB	5.02439	sponge
SRR2559795	sponge metagenome	16951	2	849	AOA and NOB	5.00855	sponge
SRR3741959	marine metagenome	25537	1256	0	AOA	4.91835	marine sediment
ERR2073757	Aplysina cauliformis	2479361	121901	1324	AOA and NOB	4.91663	sponge
SRR2559765	sponge metagenome	15421	0	753	NOB	4.88295	sponge
SRR1593661	coral metagenome	94432	4512	0	AOA	4.77804	coral
SRR7598775	marine metagenome	18186	0	866	NOB	4.7619	sponge
SRR7598333	marine metagenome	15120	0	717	NOB	4.74206	sponge
SRR3147491	Stylissa carteri	1718	0	81	NOB	4.71478	sponge
SRR7598578	marine metagenome	25448	0	1180	NOB	4.63691	sponge
SRR2559771	sponge metagenome	49911	9	2275	AOA and NOB	4.55811	sponge
SRR8359822	coral reef metagenome	37798	0	1719	NOB	4.54786	coral
SRR6401609	marine metagenome	35492	0	1614	NOB	4.5475	sponge
SRR2559767	sponge metagenome	16657	1	755	AOA and NOB	4.53263	sponge
SRR2559775	sponge metagenome	46644	0	2085	NOB	4.47003	sponge
SRR7598418	marine metagenome	17132	0	752	NOB	4.38945	sponge
SRR6401462	marine metagenome	42464	0	1850	NOB	4.35663	sponge
SRR7598781	marine metagenome	18111	0	788	NOB	4.35095	sponge
SRR1030316	sponge metagenome	7042	0	304	NOB	4.31696	sponge
ERR2073758	marine plankton metagenome	2513842	107933	0	AOA	4.29355	sponge
SRR7598652	marine metagenome	16498	0	707	NOB	4.28537	sponge
SRR7036623	marine metagenome	16515	0	707	NOB	4.28096	sponge
SRR7598576	marine metagenome	21004	0	894	NOB	4.25633	sponge
SRR7598653	marine metagenome	21857	0	929	NOB	4.25035	sponge
SRR7036624	marine metagenome	21860	0	929	NOB	4.24977	sponge
SRR1791583	coral metagenome	975	0	41	NOB	4.20513	coral
SRR7598777	marine metagenome	21563	0	904	NOB	4.19237	sponge
SRR7598417	marine metagenome	12888	0	538	NOB	4.17443	sponge
SRR7598778	marine metagenome	14179	0	591	NOB	4.16814	sponge
SRR7598782	marine metagenome	15243	0	623	NOB	4.08712	sponge
SRR2976107	sponge metagenome	3985	0	159	NOB	3.98996	sponge
SRR7598525	marine metagenome	15896	0	626	NOB	3.9381	sponge
SRR6401424	marine metagenome	50679	0	1987	NOB	3.92076	sponge
SRR1503484	sponge metagenome	41785	0	1637	NOB	3.91767	sponge
SRR7036706	marine metagenome	10376	0	406	NOB	3.91288	sponge
SRR7598577	marine metagenome	10383	0	406	NOB	3.91024	sponge
SRR2559811	sponge metagenome	22080	1	853	AOA and NOB	3.86322	sponge
SRR2559805	sponge metagenome	17936	1	691	AOA and NOB	3.85259	sponge
SRR2976105	sponge metagenome	14831	0	564	NOB	3.80285	sponge
SRR6401429	marine metagenome	147217	0	5589	NOB	3.79644	sponge
SRR8359894	coral reef metagenome	30043	0	1138	NOB	3.7879	coral
SRR7598529	marine metagenome	13121	0	486	NOB	3.70399	sponge
SRR2559817	sponge metagenome	66542	1	2420	AOA and NOB	3.6368	sponge
SRR2559789	sponge metagenome	40045	5	1456	AOA and NOB	3.63591	sponge
SRR7598528	marine metagenome	16962	0	614	NOB	3.61986	sponge
SRR7036770	marine metagenome	16990	0	614	NOB	3.61389	sponge
SRR1593655	coral metagenome	131533	4709	4	AOA and NOB	3.58009	coral
SRR7598524	marine metagenome	14325	0	506	NOB	3.53229	sponge
SRR7036766	marine metagenome	14349	0	506	NOB	3.52638	sponge
ERR173983	symbiont metagenome	8451	0	293	NOB	3.46705	sponge
SRR8359896	coral reef metagenome	78128	0	2708	NOB	3.46611	coral
SRR7598531	marine metagenome	11518	0	398	NOB	3.45546	sponge
SRR3204474	coral metagenome	89981	3105	158	AOA and NOB	3.45073	coral
SRR2559778	sponge metagenome	29357	0	1003	NOB	3.41656	sponge
SRR8359871	coral reef metagenome	48096	0	1621	NOB	3.37034	coral
SRR2559781	sponge metagenome	48225	0	1612	NOB	3.34266	sponge
SRR7598530	marine metagenome	19849	0	663	NOB	3.34022	sponge
SRR2559802	sponge metagenome	8412	1	277	AOA and NOB	3.29291	sponge
SRR2976110	sponge metagenome	4337	0	142	NOB	3.27415	sponge
SRR6401615	marine metagenome	40926	0	1337	NOB	3.26687	sponge
SRR2559806	sponge metagenome	34742	1	1134	AOA and NOB	3.26406	sponge
SRR2559818	sponge metagenome	27023	0	871	NOB	3.22318	sponge
SRR6401428	marine metagenome	56570	0	1814	NOB	3.20665	sponge
SRR2559824	sponge metagenome	14016	0	448	NOB	3.19635	sponge
SRR2559820	sponge metagenome	11866	1	375	AOA and NOB	3.16029	sponge
SRR1561181	marine metagenome	5866	0	184	NOB	3.13672	seawater
SRR1557141	marine metagenome	5891	0	184	NOB	3.12341	seawater
SRR2559773	sponge metagenome	21438	0	666	NOB	3.10663	sponge
SRR2976104	sponge metagenome	1267	0	39	NOB	3.07814	sponge
SRR709467	sponge metagenome	43846	0	1347	NOB	3.07212	sponge
SRR2559797	sponge metagenome	15260	0	466	NOB	3.05374	sponge
SRR869518	sponge metagenome	14033	0	428	NOB	3.04995	sponge
SRR2559785	sponge metagenome	34932	7	1042	AOA and NOB	2.98294	sponge
SRR2559815	sponge metagenome	21112	2	625	AOA and NOB	2.9604	sponge
SRR2559768	sponge metagenome	14065	1	411	AOA and NOB	2.92215	sponge
SRR2559816	sponge metagenome	28575	4	821	AOA and NOB	2.87314	sponge
SRR1560270	marine metagenome	5621	0	161	NOB	2.86426	seawater
SRR2559819	sponge metagenome	5519	2	158	AOA and NOB	2.86284	sponge
SRR7178011	sponge metagenome	135617	0	3871	NOB	2.85436	sponge
SRR2559791	sponge metagenome	20329	3	577	AOA and NOB	2.83831	sponge
SRR1593657	coral metagenome	88065	2493	0	AOA	2.83086	coral
SRR8359873	coral reef metagenome	50253	0	1416	NOB	2.81774	coral
ERR2073755	Aplysina cauliformis	621338	17305	748	AOA and NOB	2.78512	sponge
SRR2559799	sponge metagenome	24687	4	686	AOA and NOB	2.77879	sponge
SRR709466	sponge metagenome	53632	0	1487	NOB	2.7726	sponge
SRR3233788	Petrosia spheroida	6315	174	0	AOA	2.75534	sponge
SRR3204413	coral metagenome	37458	1032	40	AOA and NOB	2.75509	coral
SRR2559796	sponge metagenome	30477	2	838	AOA and NOB	2.74961	sponge
SRR1593658	coral metagenome	188297	5111	0	AOA	2.71433	coral
SRR2559766	sponge metagenome	56992	8	1531	AOA and NOB	2.68634	sponge
SRR2559813	sponge metagenome	24942	1	670	AOA and NOB	2.68623	sponge
SRR869546	sponge metagenome	12104	0	322	NOB	2.66028	sponge
SRR2559779	sponge metagenome	10136	0	269	NOB	2.65391	sponge
SRR8359841	coral reef metagenome	55546	0	1462	NOB	2.63205	coral
SRR8359877	coral reef metagenome	55778	0	1468	NOB	2.63186	coral
SRR7036618	marine metagenome	21215	0	558	NOB	2.63021	sponge
SRR2559786	sponge metagenome	23528	6	618	AOA and NOB	2.62666	sponge
SRR7598647	marine metagenome	21220	0	557	NOB	2.62488	sponge
SRR2559826	sponge metagenome	49810	1	1292	AOA and NOB	2.59386	sponge
SRR6401607	marine metagenome	64509	0	1668	NOB	2.58569	sponge
SRR2559764	sponge metagenome	42330	2	1094	AOA and NOB	2.58446	sponge
SRR2559772	sponge metagenome	25609	0	660	NOB	2.57722	sponge
SRR709465	sponge metagenome	54664	0	1399	NOB	2.55927	sponge
ERR173984	symbiont metagenome	7522	0	192	NOB	2.55251	sponge
SRR2559809	sponge metagenome	17272	5	440	AOA and NOB	2.54748	sponge
SRR7598646	marine metagenome	16508	0	419	NOB	2.53816	sponge
SRR7036617	marine metagenome	16509	0	419	NOB	2.53801	sponge
SRR1565480	sponge metagenome	21364	0	540	NOB	2.52762	sponge
SRR4244557	marine metagenome	70928	0	1788	NOB	2.52087	sponge
SRR2559800	sponge metagenome	13151	0	330	NOB	2.50931	sponge
SRR6401671	marine metagenome	2139	0	53	NOB	2.47779	sponge
SRR869519	sponge metagenome	13993	0	346	NOB	2.47266	sponge
SRR2559769	sponge metagenome	35658	4	874	AOA and NOB	2.45106	sponge
SRR8359874	coral reef metagenome	11896	0	287	NOB	2.41258	coral
SRR2559782	sponge metagenome	6597	0	157	NOB	2.37987	sponge
SRR869515	sponge metagenome	13458	0	320	NOB	2.37777	sponge
SRR8359862	coral reef metagenome	30010	0	710	NOB	2.36588	coral
SRR7598675	marine metagenome	12036	0	283	NOB	2.35128	sponge
SRR2559794	sponge metagenome	21738	0	509	NOB	2.34152	sponge
SRR3204414	coral metagenome	47933	1119	51	AOA and NOB	2.33451	coral
SRR8359876	coral reef metagenome	98444	0	2298	NOB	2.33432	coral
SRR7598415	marine metagenome	11492	0	267	NOB	2.32336	sponge
SRR2559812	sponge metagenome	12278	1	285	AOA and NOB	2.32122	sponge
SRR8359869	coral reef metagenome	28045	0	650	NOB	2.3177	coral
SRR6401477	marine metagenome	62882	0	1455	NOB	2.31386	sponge
SRR869526	sponge metagenome	10563	0	244	NOB	2.30995	sponge
SRR7598773	marine metagenome	27152	0	627	NOB	2.30922	sponge
SRR869551	sponge metagenome	13823	0	319	NOB	2.30775	sponge
SRR8359887	coral reef metagenome	68418	0	1559	NOB	2.27864	coral
SRR2559822	sponge metagenome	6764	0	154	NOB	2.27676	sponge
SRR7598416	marine metagenome	28261	0	641	NOB	2.26814	sponge
ERR951520	metagenome	4671	0	104	NOB	2.2265	coral
SRR7598411	marine metagenome	11352	0	247	NOB	2.17583	sponge
SRR7598412	marine metagenome	27487	0	593	NOB	2.15738	sponge
SRR869521	sponge metagenome	12764	0	275	NOB	2.1545	sponge
SRR1992871	coral metagenome	46997	1011	630	AOA and NOB	2.1512	coral
SRR7598674	marine metagenome	19063	0	410	NOB	2.15076	sponge
SRR6401610	marine metagenome	55432	0	1182	NOB	2.13234	sponge
SRR8359781	coral reef metagenome	46607	0	991	NOB	2.12629	coral
SRR7598580	marine metagenome	20541	0	432	NOB	2.10311	sponge
SRR7598774	marine metagenome	10635	0	223	NOB	2.09685	sponge
SRR2559810	sponge metagenome	24797	2	501	AOA and NOB	2.02041	sponge
SRR2559787	sponge metagenome	43255	1	858	AOA and NOB	1.98359	sponge
SRR869517	sponge metagenome	12229	0	242	NOB	1.9789	sponge
SRR2559823	sponge metagenome	21928	2	430	AOA and NOB	1.96096	sponge
SRR1565479	sponge metagenome	18465	0	362	NOB	1.96047	sponge
SRR8529235	marine metagenome	462324	9025	0	AOA	1.95209	seawater
SRR7598685	marine metagenome	10862	0	211	NOB	1.94255	sponge
SRR7178010	sponge metagenome	199530	1	3814	AOA and NOB	1.91149	sponge
SRR2559827	sponge metagenome	22355	5	427	AOA and NOB	1.91009	sponge
SRR2559798	sponge metagenome	44143	4	842	AOA and NOB	1.90744	sponge
SRR2559770	sponge metagenome	51188	4	976	AOA and NOB	1.9067	sponge
SRR768462	marine metagenome	3432	0	65	NOB	1.89394	sponge
SRR869528	sponge metagenome	9385	0	177	NOB	1.88599	sponge
SRR869516	sponge metagenome	12927	0	243	NOB	1.87979	sponge
ERR951517	metagenome	6302	0	118	NOB	1.87242	coral
SRR8359897	coral reef metagenome	85033	0	1592	NOB	1.87221	coral
SRR6401431	marine metagenome	53431	0	995	NOB	1.86221	sponge
SRR2748655	sponge metagenome	1156584	21511	5668	AOA and NOB	1.85987	sponge
SRR8359823	coral reef metagenome	54219	0	1006	NOB	1.85544	coral
SRR7591412	coral metagenome	4039	74	4	AOA and NOB	1.83214	coral
SRR2559807	sponge metagenome	9924	0	179	NOB	1.80371	sponge
SRR869520	sponge metagenome	15408	0	276	NOB	1.79128	sponge
SRR8359863	coral reef metagenome	52225	0	935	NOB	1.79033	coral
SRR7591434	coral metagenome	2370	0	42	NOB	1.77215	coral
SRR7591404	coral metagenome	567	3	10	AOA and NOB	1.76367	coral
SRR1039445	sponge metagenome	8637	0	151	NOB	1.74829	sponge
SRR869523	sponge metagenome	12257	0	212	NOB	1.72962	sponge
SRR7598779	marine metagenome	21236	0	363	NOB	1.70936	sponge
SRR4244552	marine metagenome	52895	111	902	AOA and NOB	1.70527	sponge
SRR2559821	sponge metagenome	7279	2	124	AOA and NOB	1.70353	sponge
SRR869525	sponge metagenome	9775	0	166	NOB	1.69821	sponge
SRR2970442	sponge metagenome	3425	0	58	NOB	1.69343	sponge
SRR2976101	sponge metagenome	3425	0	58	NOB	1.69343	sponge
SRR869556	sponge metagenome	18763	0	302	NOB	1.60955	sponge
SRR2559774	sponge metagenome	5581	0	89	NOB	1.5947	sponge
SRR2559784	sponge metagenome	9843	0	156	NOB	1.58488	sponge
SRR869543	sponge metagenome	10396	0	163	NOB	1.56791	sponge
SRR1565481	sponge metagenome	14610	0	229	NOB	1.56742	sponge
SRR7598780	marine metagenome	14135	0	217	NOB	1.5352	sponge
SRR2559788	sponge metagenome	20292	0	309	NOB	1.52277	sponge
SRR869544	sponge metagenome	11568	0	176	NOB	1.52144	sponge
SRR1565484	sponge metagenome	17513	6	266	AOA and NOB	1.51887	sponge
SRR869522	sponge metagenome	12174	0	182	NOB	1.49499	sponge
SRR7178004	sponge metagenome	143226	0	2128	NOB	1.48576	sponge
SRR6401430	marine metagenome	56647	0	837	NOB	1.47757	sponge
SRR2559780	sponge metagenome	61077	4	890	AOA and NOB	1.45718	sponge
SRR2559804	sponge metagenome	55880	3	814	AOA and NOB	1.45669	sponge
SRR1040519	sponge metagenome	8016	0	116	NOB	1.44711	sponge
SRR869548	sponge metagenome	12244	0	177	NOB	1.44561	sponge
SRR871431	sponge metagenome	3539	0	51	NOB	1.44109	sponge
SRR869549	sponge metagenome	9399	0	134	NOB	1.42568	sponge
SRR8285244	algae metagenome	90727	978	1293	AOA and NOB	1.42515	algae
SRR4244551	marine metagenome	55276	489	781	AOA and NOB	1.41291	sponge
SRR2559803	sponge metagenome	8717	0	123	NOB	1.41104	sponge
SRR6401662	marine metagenome	4477	0	63	NOB	1.40719	sponge
SRR2559825	sponge metagenome	28905	2	394	AOA and NOB	1.36309	sponge
SRR869545	sponge metagenome	11546	0	156	NOB	1.35112	sponge
SRR1992871	coral metagenome	46997	1011	630	AOA and NOB	1.34051	coral
SRR869530	sponge metagenome	11077	0	146	NOB	1.31805	sponge
SRR2559793	sponge metagenome	5768	1	76	AOA and NOB	1.31761	sponge
SRR6401611	marine metagenome	56222	0	740	NOB	1.31621	sponge
SRR6401426	marine metagenome	57600	0	756	NOB	1.3125	sponge
SRR1593656	coral metagenome	132916	1733	0	AOA	1.30383	coral
SRR2559801	sponge metagenome	24940	1	325	AOA and NOB	1.30313	sponge
SRR2559777	sponge metagenome	31218	1	406	AOA and NOB	1.30053	sponge
SRR709468	sponge metagenome	41038	0	532	NOB	1.29636	sponge
SRR7178023	sponge metagenome	200300	0	2596	NOB	1.29606	sponge
SRR869547	sponge metagenome	10431	0	131	NOB	1.25587	sponge
SRR709470	sponge metagenome	34480	0	430	NOB	1.2471	sponge
SRR709469	sponge metagenome	43749	0	529	NOB	1.20917	sponge
SRR768460	marine metagenome	6217	0	75	NOB	1.20637	sponge
SRR5469079	sponge metagenome	46801	0	558	NOB	1.19228	sponge
SRR6457253	marine metagenome	34424	409	107	AOA and NOB	1.18812	seawater
SRR7178007	sponge metagenome	150315	0	1760	NOB	1.17087	sponge
SRR6081891	sediment metagenome	17286	0	198	NOB	1.14544	marine sediment
SRR871434	sponge metagenome	4305	0	49	NOB	1.13821	sponge
SRR1565485	sponge metagenome	18463	0	210	NOB	1.13741	sponge
SRR869554	sponge metagenome	12743	0	143	NOB	1.12218	sponge
SRR6401727	marine metagenome	42973	0	471	NOB	1.09604	coral
SRR4244546	marine metagenome	75009	147	821	AOA and NOB	1.09454	sponge
SRR3197004	coral metagenome	51008	0	550	NOB	1.07826	coral
SRR8285244	algae metagenome	90727	978	1293	AOA and NOB	1.07796	algae
SRR1565477	sponge metagenome	14024	0	150	NOB	1.06959	sponge
SRR5437924	marine metagenome	8081	76	86	AOA and NOB	1.06422	coral
SRR869550	sponge metagenome	11012	0	114	NOB	1.03523	sponge
SRR3233455	Petrosia spheroida	2718	0	28	NOB	1.03017	sponge
SRR8359787	coral reef metagenome	62677	0	644	NOB	1.02749	coral
DRR036737	uncultured bacterium	16330	0	165	NOB	1.01041	sponge
SRR1393867	sea squirt metagenome	15421	0	155	NOB	1.00512	other marine invertebrates
SRR7036419	marine metagenome	17399	0	174	NOB	1.00006	sponge
SRR7598535	marine metagenome	17418	0	174	NOB	0.998967	sponge
SRR8359766	coral reef metagenome	24122	0	239	NOB	0.990797	coral
SRR3204470	coral metagenome	42433	418	188	AOA and NOB	0.985082	coral
SRR2559808	sponge metagenome	1429	0	14	NOB	0.979706	sponge
SRR8359814	coral reef metagenome	33086	0	318	NOB	0.961132	coral
SRR7598534	marine metagenome	12014	0	115	NOB	0.957217	sponge
SRR7036420	marine metagenome	12026	0	115	NOB	0.956261	sponge
SRR5437924	marine metagenome	8081	76	86	AOA and NOB	0.940478	coral
SRR1565482	sponge metagenome	17054	0	160	NOB	0.938196	sponge
SRR5469078	sponge metagenome	69041	0	637	NOB	0.92264	sponge
SRR8359906	coral reef metagenome	115659	0	1052	NOB	0.90957	coral
SRR6401663	marine metagenome	1323	0	12	NOB	0.907029	coral
SRR4471382	marine metagenome	3545	2	32	AOA and NOB	0.90268	coral
SRR7591405	coral metagenome	5433	49	42	AOA and NOB	0.901896	coral
SRR1565483	sponge metagenome	17172	0	152	NOB	0.885162	sponge
SRR4244551	marine metagenome	55276	489	781	AOA and NOB	0.884652	sponge
SRR7598413	marine metagenome	10445	0	91	NOB	0.87123	sponge
SRR2983135	marine sediment metagenome	1735	0	15	NOB	0.864553	marine sediment
SRR2559783	sponge metagenome	23465	0	202	NOB	0.860857	sponge
SRR4244550	marine metagenome	58447	165	501	AOA and NOB	0.857187	sponge
DRR036738	uncultured bacterium	24556	0	210	NOB	0.855188	sponge
SRR768463	marine metagenome	4904	0	41	NOB	0.836052	sponge
SRR869553	sponge metagenome	11229	0	93	NOB	0.828213	sponge
SRR3233442	Dragmacidon coccineum	4347	0	36	NOB	0.828157	sponge
SRR7598414	marine metagenome	23676	0	196	NOB	0.827843	sponge
SRR6081896	sediment metagenome	15539	0	128	NOB	0.823734	marine sediment
SRR869558	sponge metagenome	12049	0	99	NOB	0.821645	sponge
SRR8359900	coral reef metagenome	34812	0	281	NOB	0.807193	coral
SRR5469076	sponge metagenome	64223	0	507	NOB	0.789437	sponge
SRR3233443	Dragmacidon coccineum	6684	0	52	NOB	0.777977	sponge
SRR8359875	coral reef metagenome	74127	0	574	NOB	0.774347	coral
SRR7591405	coral metagenome	5433	49	42	AOA and NOB	0.773054	coral
SRR7598264	metagenome	20818	0	160	NOB	0.768566	coral
SRR8359861	coral reef metagenome	26510	0	201	NOB	0.758204	coral
SRR5437923	marine metagenome	60477	11	448	AOA and NOB	0.740777	coral
SRR768461	marine metagenome	5182	0	38	NOB	0.733308	sponge
SRR2559814	sponge metagenome	7318	0	53	NOB	0.724242	sponge
SRR5469084	sponge metagenome	59362	0	428	NOB	0.721	sponge
SRR5469075	sponge metagenome	52668	0	379	NOB	0.719602	sponge
SRR5469081	sponge metagenome	72251	0	514	NOB	0.711409	sponge
SRR8359769	coral reef metagenome	12543	0	88	NOB	0.701587	coral
SRR3233470	Xestospongia testudinaria	5047	0	35	NOB	0.693481	sponge
SRR7178008	sponge metagenome	110047	0	757	NOB	0.687888	sponge
SRR869524	sponge metagenome	11372	0	76	NOB	0.668308	sponge
SRR5469073	sponge metagenome	56962	0	378	NOB	0.6636	sponge
SRR1565478	sponge metagenome	19986	1	130	AOA and NOB	0.650455	sponge
SRR869527	sponge metagenome	11207	0	71	NOB	0.633533	sponge
SRR5469077	sponge metagenome	78151	0	489	NOB	0.625712	sponge
SRR8661884	coral metagenome	32944	0	204	NOB	0.619233	coral
SRR869555	sponge metagenome	10066	0	61	NOB	0.606	sponge
SRR2559790	sponge metagenome	28663	0	173	NOB	0.603566	sponge
SRR3741960	marine metagenome	63110	377	0	AOA	0.59737	marine sediment
SRR7356965	coral metagenome	19813	0	118	NOB	0.595569	coral
SRR5469082	sponge metagenome	51300	0	300	NOB	0.584795	sponge
SRR2559792	sponge metagenome	16058	1	92	AOA and NOB	0.572923	sponge
ERR951516	metagenome	4197	0	24	NOB	0.571837	coral
SRR8359821	coral reef metagenome	51420	0	290	NOB	0.563983	coral
SRR1565475	sponge metagenome	19549	2	110	AOA and NOB	0.562689	sponge
SRR4244568	marine metagenome	60430	90	329	AOA and NOB	0.544432	sponge
SRR1039451	sponge metagenome	7066	0	38	NOB	0.537787	sponge
SRR8640071	algae metagenome	70182	0	376	NOB	0.53575	algae
SRR651962	sponge metagenome	48652	0	260	NOB	0.534408	sponge
SRR3204449	coral metagenome	75161	399	33	AOA and NOB	0.53086	coral
SRR7591404	coral metagenome	567	3	10	AOA and NOB	0.529101	coral
SRR8359820	coral reef metagenome	53131	0	280	NOB	0.526999	coral
SRR8359865	coral reef metagenome	16681	0	87	NOB	0.521551	coral
SRR7034713	marine metagenome	22091	0	114	NOB	0.516047	sponge
SRR7598752	marine metagenome	22096	0	114	NOB	0.51593	sponge
SRR7591410	coral metagenome	23453	3307	121	AOA and NOB	0.515925	coral
SRR3233461	Stylissa carteri	13027	0	67	NOB	0.514316	sponge
SRR3233456	Petrosia spheroida	6340	0	32	NOB	0.504732	sponge
SRR1560096	marine metagenome	11293	0	56	NOB	0.495882	seawater
SRR2748655	sponge metagenome	1156584	21511	5668	AOA and NOB	0.490064	sponge
SRR8359827	coral reef metagenome	129350	0	614	NOB	0.474681	coral
SRR3233454	Petrosia spheroida	2875	0	13	NOB	0.452174	sponge
SRR3204470	coral metagenome	42433	418	188	AOA and NOB	0.443051	coral
SRR8359885	coral reef metagenome	30215	0	133	NOB	0.440179	coral
SRR413285	marine metagenome	62912	0	273	NOB	0.433939	coral
SRR2532851	coral metagenome	3244	0	14	NOB	0.431566	coral
SRR6401421	marine metagenome	137173	0	586	NOB	0.427198	sponge
SRR2983129	marine sediment metagenome	2372	0	10	NOB	0.421585	marine sediment
SRR8639894	algae metagenome	102504	0	431	NOB	0.420471	algae
SRR1039475	sponge metagenome	5731	0	24	NOB	0.418775	sponge
DRR036735	uncultured bacterium	20233	0	84	NOB	0.415163	sponge
SRR3742007	marine metagenome	42894	175	0	AOA	0.407982	marine sediment
SRR3233466	Stylissa massa	2723	0	11	NOB	0.403966	sponge
SRR5469083	sponge metagenome	41782	0	166	NOB	0.3973	sponge
SRR1039449	sponge metagenome	4307	0	17	NOB	0.394706	sponge
SRR2983130	marine sediment metagenome	2284	0	9	NOB	0.394046	marine sediment
SRR3233785	Hyrtios erectus	17835	70	0	AOA	0.392487	sponge
SRR8272691	sponge metagenome	34706	0	131	NOB	0.377456	seagrass
SRR3233460	Stylissa carteri	8234	0	31	NOB	0.376488	sponge
SRR7034366	marine metagenome	29700	0	110	NOB	0.37037	sponge
SRR7598751	marine metagenome	29701	0	110	NOB	0.370358	sponge
SRR2087834	plant metagenome	132388	485	23	AOA and NOB	0.366347	plant
SRR7178028	sponge metagenome	170210	0	617	NOB	0.362493	sponge
SRR3147482	Aaptos suberitoides	1656	0	6	NOB	0.362319	sponge
SRR869552	sponge metagenome	10571	0	38	NOB	0.359474	sponge
SRR8359788	coral reef metagenome	46466	0	167	NOB	0.359403	coral
SRR1039474	sponge metagenome	2531	0	9	NOB	0.355591	sponge
SRR8581535	annelid metagenome	101324	0	360	NOB	0.355296	other marine invertebrates
SRR5469074	sponge metagenome	78814	0	280	NOB	0.355267	sponge
SRR8640063	algae metagenome	67537	0	239	NOB	0.35388	algae
SRR8639947	algae metagenome	93596	0	324	NOB	0.346169	algae
SRR869557	sponge metagenome	12146	0	42	NOB	0.345793	sponge
SRR1992963	coral metagenome	66069	3868	228	AOA and NOB	0.345094	coral
SRR7178027	sponge metagenome	152273	0	525	NOB	0.344776	sponge
SRR7178024	sponge metagenome	177861	0	610	NOB	0.342964	sponge
SRR4471404	marine metagenome	588	0	2	NOB	0.340136	coral
SRR6081898	sediment metagenome	15364	0	52	NOB	0.338454	marine sediment
SRR1992937	coral metagenome	25275	0	83	NOB	0.328388	coral
SRR8359881	coral reef metagenome	30187	0	99	NOB	0.327956	coral
SRR1562083	sponge metagenome	23791	0	78	NOB	0.327855	sponge
SRR8359810	coral reef metagenome	22102	0	71	NOB	0.321238	coral
ERR2073756	Aplysina cauliformis	677175	37882	2113	AOA and NOB	0.312032	sponge
SRR6457253	marine metagenome	34424	409	107	AOA and NOB	0.31083	seawater
SRR1237906	marine sediment metagenome	1942	0	6	NOB	0.30896	marine sediment
SRR8359812	coral reef metagenome	16275	0	50	NOB	0.30722	coral
SRR7598486	marine metagenome	29666	0	91	NOB	0.306748	sponge
SRR7034513	marine metagenome	29667	0	91	NOB	0.306738	sponge
SRR6081897	sediment metagenome	27991	0	81	NOB	0.289379	marine sediment
SRR8359868	coral reef metagenome	76381	0	219	NOB	0.286721	coral
SRR8639897	algae metagenome	95650	0	274	NOB	0.286461	algae
SRR4471359	marine metagenome	7682	22	4	AOA and NOB	0.286384	coral
SRR4244550	marine metagenome	58447	165	501	AOA and NOB	0.282307	sponge
SRR8111657	mollusc metagenome	12409	8	35	AOA and NOB	0.282053	other marine invertebrates
SRR7598487	marine metagenome	24687	0	68	NOB	0.275449	sponge
SRR7034522	marine metagenome	24692	0	68	NOB	0.275393	sponge
SRR7036442	marine metagenome	6274	0	17	NOB	0.27096	coral
SRR2983133	marine sediment metagenome	2215	0	6	NOB	0.27088	marine sediment
SRR7598669	marine metagenome	6284	0	17	NOB	0.270528	coral
SRR8359825	coral reef metagenome	79121	0	214	NOB	0.270472	coral
SRR2559776	sponge metagenome	5208	0	14	NOB	0.268817	sponge
SRR8359826	coral reef metagenome	73885	0	197	NOB	0.266631	coral
SRR8243376	coral reef metagenome	34903	0	93	NOB	0.266453	coral
SRR2983128	marine sediment metagenome	2734	0	7	NOB	0.256035	marine sediment
SRR6457116	marine metagenome	54853	139	0	AOA	0.253405	seawater
SRR7034377	marine metagenome	43968	0	110	NOB	0.250182	sponge
SRR7598618	marine metagenome	43978	0	110	NOB	0.250125	sponge
SRR8359828	coral reef metagenome	47745	0	119	NOB	0.249241	coral
ERR951503	metagenome	4871	0	12	NOB	0.246356	coral
SRR3204478	coral metagenome	78006	191	11	AOA and NOB	0.244853	coral
SRR8359893	coral reef metagenome	49777	0	119	NOB	0.239066	coral
SRR8639891	algae metagenome	11439	0	27	NOB	0.236035	algae
SRR1992934	coral metagenome	26984	63	0	AOA	0.233472	coral
SRR2983134	marine sediment metagenome	2238	0	5	NOB	0.223414	marine sediment
SRR3147483	Aaptos suberitoides	1374	0	3	NOB	0.218341	sponge
SRR4244549	marine metagenome	89268	13	192	AOA and NOB	0.215083	sponge
SRR8359904	coral reef metagenome	98194	0	211	NOB	0.214881	coral
SRR1565476	sponge metagenome	30621	0	65	NOB	0.212273	sponge
SRR4244552	marine metagenome	52895	111	902	AOA and NOB	0.20985	sponge
SRR867624	marine metagenome	1909	4	0	AOA	0.209534	seawater
SRR1039471	sponge metagenome	5290	0	11	NOB	0.20794	sponge
SRR2087835	plant metagenome	196273	406	14	AOA and NOB	0.206855	plant
SRR7178026	sponge metagenome	208721	0	428	NOB	0.205058	sponge
SRR4471364	marine metagenome	1956	0	4	NOB	0.204499	coral
SRR3204477	coral metagenome	59562	120	17	AOA and NOB	0.201471	coral
SRR7596251	marine metagenome	124787	0	251	NOB	0.201143	coral
SRR7035663	marine metagenome	124830	0	251	NOB	0.201073	coral
SRR1659073	mollusc metagenome	3561	0	7	NOB	0.196574	other marine invertebrates
SRR4244546	marine metagenome	75009	147	821	AOA and NOB	0.195976	sponge
SRR7035534	marine metagenome	96732	0	189	NOB	0.195385	coral
SRR7596591	marine metagenome	97051	0	189	NOB	0.194743	coral
SRR8380135	Porites lobata	13881	0	27	NOB	0.19451	coral
SRR4471384	marine metagenome	15539	0	30	NOB	0.193063	coral
SRR3204423	coral metagenome	519	0	1	NOB	0.192678	coral
SRR6457410	marine metagenome	61699	116	0	AOA	0.18801	seawater
SRR8359903	coral reef metagenome	56387	0	106	NOB	0.187987	coral
SRR6393318	marine metagenome	33683	0	63	NOB	0.187038	seawater
SRR8640009	algae metagenome	1609	0	3	NOB	0.186451	algae
SRR8359815	coral reef metagenome	22194	0	41	NOB	0.184735	coral
SRR7591414	coral metagenome	9746	0	18	NOB	0.184691	coral
SRR8359785	coral reef metagenome	30932	0	57	NOB	0.184275	coral
SRR7598617	marine metagenome	25115	0	46	NOB	0.183157	sponge
SRR7034650	marine metagenome	25119	0	46	NOB	0.183128	sponge
SRR6393313	marine metagenome	29220	0	52	NOB	0.17796	seawater
SRR6081892	sediment metagenome	17983	0	32	NOB	0.177946	marine sediment
SRR3204474	coral metagenome	89981	3105	158	AOA and NOB	0.175593	coral
ERR951511	metagenome	576	0	1	NOB	0.173611	coral
ERR1419290	marine metagenome	85302	0	147	NOB	0.172329	other
SRR7034437	marine metagenome	13532	0	23	NOB	0.169967	marine sediment
SRR7598547	marine metagenome	13583	0	23	NOB	0.169329	marine sediment
SRR3204409	coral metagenome	1187	2	0	AOA	0.168492	coral
SRR1659074	mollusc metagenome	2396	0	4	NOB	0.166945	other marine invertebrates
SRR4471368	marine metagenome	3604	6	1	AOA and NOB	0.166482	coral
SRR7035661	marine metagenome	70895	0	117	NOB	0.165033	coral
SRR7596249	marine metagenome	71033	0	117	NOB	0.164712	coral
SRR8359793	coral reef metagenome	15789	0	26	NOB	0.164672	coral
SRR3147500	Xestospongia testudinaria	608	0	1	NOB	0.164474	sponge
SRR4471385	marine metagenome	8535	14	8	AOA and NOB	0.16403	coral
SRR1791584	coral metagenome	1837	0	3	NOB	0.16331	coral
SRR7035573	marine metagenome	145032	0	236	NOB	0.162723	coral
SRR7595745	marine metagenome	145435	0	236	NOB	0.162272	coral
ERR2016818	metagenome	121432	0	197	NOB	0.162231	marine sediment
SRR8639946	algae metagenome	34660	0	56	NOB	0.16157	algae
SRR4471392	marine metagenome	10580	12	17	AOA and NOB	0.160681	coral
SRR7598610	marine metagenome	13922	0	22	NOB	0.158023	coral
SRR7036490	marine metagenome	13925	0	22	NOB	0.157989	coral
SRR6401457	marine metagenome	2553	0	4	NOB	0.156678	coral
SRR7036425	marine metagenome	20093	0	31	NOB	0.154283	sponge
SRR7598710	marine metagenome	20149	0	31	NOB	0.153854	sponge
SRR1992897	coral metagenome	34244	52	1	AOA and NOB	0.151851	coral
SRR8359902	coral reef metagenome	107449	0	163	NOB	0.1517	coral
SRR3741979	marine metagenome	81642	0	123	NOB	0.150658	marine sediment
SRR3104274	soil metagenome	8633	0	13	NOB	0.150585	soil
SRR4244568	marine metagenome	60430	90	329	AOA and NOB	0.148933	sponge
SRR4471383	marine metagenome	678	1	1	AOA and NOB	0.147493	coral
SRR4471383	marine metagenome	678	1	1	AOA and NOB	0.147493	coral
SRR6401519	marine metagenome	36204	0	53	NOB	0.146393	marine sediment
ERR174002	marine metagenome	6155	0	9	NOB	0.146223	seawater
ERR951472	metagenome	684	0	1	NOB	0.146199	coral
SRR3233446	Hyrtios erectus	1371	0	2	NOB	0.145879	sponge
SRR7178022	sponge metagenome	178430	0	259	NOB	0.145155	sponge
SRR8359901	coral reef metagenome	99947	0	144	NOB	0.144076	coral
SRR3204434	coral metagenome	93747	135	109	AOA and NOB	0.144005	coral
SRR869531	sponge metagenome	12605	0	18	NOB	0.1428	sponge
SRR1659080	mollusc metagenome	2814	0	4	NOB	0.142146	other marine invertebrates
SRR7598609	marine metagenome	11586	0	16	NOB	0.138098	coral
SRR7036491	marine metagenome	11594	0	16	NOB	0.138002	coral
SRR6081894	sediment metagenome	19598	0	27	NOB	0.137769	marine sediment
SRR4471362	marine metagenome	1455	1	2	AOA and NOB	0.137457	coral
SRR8359883	coral reef metagenome	40866	0	56	NOB	0.137033	coral
SRR8380134	Porites lobata	12881	0	17	NOB	0.131977	coral
SRR1263017	2	118834	0	153	NOB	0.128751	coral
SRR651960	sponge metagenome	85292	109	0	AOA	0.127796	sponge
SRR6401458	marine metagenome	2363	0	3	NOB	0.126957	coral
SRR8359806	coral reef metagenome	38406	0	48	NOB	0.12498	coral
SRR6403601	marine metagenome	25608	0	32	NOB	0.124961	seawater
SRR4471381	marine metagenome	808	0	1	NOB	0.123762	coral
SRR7034298	marine metagenome	21913	0	27	NOB	0.123215	sponge
SRR7598350	marine metagenome	21939	0	27	NOB	0.123069	sponge
SRR8359801	coral reef metagenome	37486	0	46	NOB	0.122712	coral
SRR3147494	Xestospongia testudinaria	4941	0	6	NOB	0.121433	sponge
SRR8359776	coral reef metagenome	54794	0	66	NOB	0.120451	coral
ERR2073755	Aplysina cauliformis	621338	17305	748	AOA and NOB	0.120385	sponge
ERR951473	metagenome	831	0	1	NOB	0.120337	coral
SRR7034553	marine metagenome	11676	0	14	NOB	0.119904	marine sediment
SRR8639948	algae metagenome	85909	0	103	NOB	0.119894	algae
SRR7598510	marine metagenome	11713	0	14	NOB	0.119525	marine sediment
SRR6401591	marine metagenome	30174	0	36	NOB	0.119308	marine sediment
ERR951498	metagenome	3363	0	4	NOB	0.118941	coral
SRR8359824	coral reef metagenome	81104	0	96	NOB	0.118367	coral
SRR6081895	sediment metagenome	19542	0	23	NOB	0.117695	marine sediment
SRR8581542	annelid metagenome	92605	0	108	NOB	0.116624	other marine invertebrates
SRR3204434	coral metagenome	93747	135	109	AOA and NOB	0.11627	coral
SRR8359770	coral reef metagenome	13847	0	16	NOB	0.115548	coral
SRR651959	sponge metagenome	27181	0	31	NOB	0.11405	sponge
SRR7598322	marine metagenome	19306	0	22	NOB	0.113954	marine sediment
SRR4471392	marine metagenome	10580	12	17	AOA and NOB	0.113422	coral
SRR7591399	coral metagenome	22042	0	25	NOB	0.11342	coral
SRR6401589	marine metagenome	53876	0	61	NOB	0.113223	marine sediment
SRR7034591	marine metagenome	8839	0	10	NOB	0.113135	marine sediment
SRR1393908	sea squirt metagenome	6191	0	7	NOB	0.113067	other marine invertebrates
SRR7034269	marine metagenome	19502	0	22	NOB	0.112809	marine sediment
SRR5879046	sediment metagenome	54497	0	61	NOB	0.111933	marine sediment
SRR4471394	marine metagenome	904	0	1	NOB	0.110619	coral
SRR5469071	seawater metagenome	86163	15	95	AOA and NOB	0.110256	seawater
SRR6401401	marine metagenome	50926	0	56	NOB	0.109963	marine sediment
ERR1419304	marine metagenome	145097	0	159	NOB	0.109582	other
SRR6401517	marine metagenome	23883	0	26	NOB	0.108864	marine sediment
ERR1801519	marine metagenome	6527	0	7	NOB	0.107247	other
SRR7034501	marine metagenome	20560	0	22	NOB	0.107004	marine sediment
SRR3204413	coral metagenome	37458	1032	40	AOA and NOB	0.106786	coral
SRR7598735	marine metagenome	20656	0	22	NOB	0.106507	marine sediment
SRR3204414	coral metagenome	47933	1119	51	AOA and NOB	0.106399	coral
SRR7517646	indoor metagenome	1927	2	0	AOA	0.103788	other
SRR7034500	marine metagenome	8713	0	9	NOB	0.103294	marine sediment
SRR7034584	marine metagenome	9709	0	10	NOB	0.102997	marine sediment
SRR709456	marine metagenome	50615	0	52	NOB	0.102736	marine benthic and pelagic environments
SRR7598736	marine metagenome	8768	0	9	NOB	0.102646	marine sediment
SRR7036426	marine metagenome	18579	0	19	NOB	0.102266	sponge
SRR7598709	marine metagenome	18586	0	19	NOB	0.102227	sponge
SRR8640052	algae metagenome	80390	0	82	NOB	0.102003	algae
SRR6393361	marine metagenome	68958	0	70	NOB	0.101511	seawater
SRR8359784	coral reef metagenome	39026	0	39	NOB	0.0999334	coral
SRR8359775	coral reef metagenome	78365	0	78	NOB	0.0995342	coral
SRR8359860	coral reef metagenome	30205	0	30	NOB	0.0993213	coral
SRR8581541	annelid metagenome	122082	0	121	NOB	0.0991137	other marine invertebrates
SRR7591412	coral metagenome	4039	74	4	AOA and NOB	0.0990344	coral
SRR1992929	coral metagenome	58595	57	0	AOA	0.0972779	coral
SRR6401593	marine metagenome	44414	0	43	NOB	0.0968163	marine sediment
SRR7598374	marine metagenome	7305	0	7	NOB	0.0958248	coral
SRR7036535	marine metagenome	7324	0	7	NOB	0.0955762	coral
SRR4471387	marine metagenome	3140	3	2	AOA and NOB	0.0955414	coral
SRR7034538	marine metagenome	24103	0	23	NOB	0.0954238	seawater
SRR7599232	marine metagenome	24118	0	23	NOB	0.0953645	seawater
ERR1419302	marine metagenome	65062	0	62	NOB	0.0952937	other
SRR4471385	marine metagenome	8535	14	8	AOA and NOB	0.0937317	coral
SRR8359886	coral reef metagenome	35289	0	33	NOB	0.0935136	coral
SRR7598740	marine metagenome	9687	0	9	NOB	0.092908	marine sediment
SRR7598382	marine metagenome	18320	0	17	NOB	0.0927948	marine sediment
SRR7034590	marine metagenome	18344	0	17	NOB	0.0926734	marine sediment
SRR6401397	marine metagenome	33550	0	31	NOB	0.0923994	marine sediment
SRR3233445	Hyrtios erectus	2197	0	2	NOB	0.0910332	sponge
SRR3204455	coral metagenome	75944	69	31	AOA and NOB	0.0908564	coral
SRR3147481	Aaptos suberitoides	6608	0	6	NOB	0.090799	sponge
SRR3204429	coral metagenome	56189	35	51	AOA and NOB	0.0907651	coral
SRR8380146	Porites lobata	5554	0	5	NOB	0.0900252	coral
ERR1419294	marine metagenome	117002	0	103	NOB	0.0880327	other
SRR6401673	marine metagenome	43512	0	38	NOB	0.0873322	marine sediment
SRR8380147	Porites lobata	5791	0	5	NOB	0.0863409	coral
SRR8359851	coral reef metagenome	18622	0	16	NOB	0.0859199	coral
SRR4244545	marine metagenome	101178	17	86	AOA and NOB	0.0849987	sponge
SRR7598351	marine metagenome	21471	0	18	NOB	0.083834	sponge
SRR3233801	Stylissa massa	3584	3	0	AOA	0.0837054	sponge
SRR7034756	marine metagenome	21570	0	18	NOB	0.0834492	sponge
SRR8359796	coral reef metagenome	68438	0	57	NOB	0.0832871	coral
SRR8359884	coral reef metagenome	33759	0	28	NOB	0.0829408	coral
SRR6401403	marine metagenome	52603	0	43	NOB	0.0817444	sponge
SRR8548154	coral metagenome	13493	0	11	NOB	0.0815238	coral
SRR8359882	coral reef metagenome	113745	0	92	NOB	0.0808827	coral
SRR5927070	marine metagenome	12412	0	10	NOB	0.0805672	marine sediment
SRR6401365	marine metagenome	57287	0	46	NOB	0.0802974	coral
SRR8359907	coral reef metagenome	129563	0	104	NOB	0.0802698	coral
SRR6457411	marine metagenome	66034	53	0	AOA	0.0802617	seawater
SRR6401675	marine metagenome	47660	0	38	NOB	0.0797314	marine sediment
SRR3233447	Hyrtios erectus	3763	0	3	NOB	0.0797236	sponge
SRR7598680	marine metagenome	12587	0	10	NOB	0.079447	marine sediment
SRR3742013	marine metagenome	81200	1	64	AOA and NOB	0.0788177	marine sediment
SRR8596052	coral metagenome	25415	20	12	AOA and NOB	0.0786937	coral
ERR2113131	metagenome	426566	0	335	NOB	0.0785342	marine sediment
SRR3204454	coral metagenome	105934	83	63	AOA and NOB	0.0783507	coral
SRR6403308	marine metagenome	24367	0	19	NOB	0.0779743	seawater
SRR4471400	marine metagenome	1283	0	1	NOB	0.0779423	coral
SRR7034755	marine metagenome	25773	0	20	NOB	0.0776006	sponge
SRR7598352	marine metagenome	25774	0	20	NOB	0.0775976	sponge
SRR8359908	coral reef metagenome	110971	0	86	NOB	0.0774977	coral
SRR7034392	marine metagenome	11628	0	9	NOB	0.0773994	marine sediment
SRR7598489	marine metagenome	6476	0	5	NOB	0.0772082	sponge
SRR7034520	marine metagenome	6494	0	5	NOB	0.0769941	sponge
SRR6401805	marine metagenome	54600	0	42	NOB	0.0769231	coral
SRR7034581	marine metagenome	16962	0	13	NOB	0.0766419	marine sediment
SRR7598394	marine metagenome	17026	0	13	NOB	0.0763538	marine sediment
SRR3184451	coral metagenome	27688	0	21	NOB	0.0758451	coral
SRR8581536	annelid metagenome	132203	0	100	NOB	0.0756412	other marine invertebrates
SRR7034757	marine metagenome	10631	0	8	NOB	0.0752516	marine sediment
SRR8359840	coral reef metagenome	22624	0	17	NOB	0.0751414	coral
SRR7513544	sponge metagenome	77504	0	58	NOB	0.0748348	sponge
SRR8359905	coral reef metagenome	79130	0	59	NOB	0.0745608	coral
SRR7177973	sponge metagenome	212267	0	158	NOB	0.0744346	sponge
SRR6401511	marine metagenome	33788	0	25	NOB	0.0739908	marine sediment
SRR8359768	coral reef metagenome	13529	0	10	NOB	0.0739153	coral
ERR1419297	marine metagenome	88358	0	65	NOB	0.0735644	other
SRR4471390	marine metagenome	1367	1	1	AOA and NOB	0.0731529	coral
SRR4471390	marine metagenome	1367	1	1	AOA and NOB	0.0731529	coral
ERR951519	metagenome	4111	0	3	NOB	0.0729749	coral
SRR6401399	marine metagenome	46740	0	34	NOB	0.0727428	marine sediment
SRR7598325	marine metagenome	9637	0	7	NOB	0.0726367	marine sediment
SRR8751341	coral metagenome	27736	0	20	NOB	0.0721085	coral
SRR8359836	coral reef metagenome	51503	0	37	NOB	0.0718405	coral
SRR8359790	coral reef metagenome	26451	0	19	NOB	0.0718309	coral
SRR8359774	coral reef metagenome	15335	0	11	NOB	0.0717313	coral
SRR6401647	marine metagenome	32249	0	23	NOB	0.07132	marine sediment
SRR869534	sponge metagenome	15670	0	11	NOB	0.0701978	sponge
SRR869529	sponge metagenome	9990	0	7	NOB	0.0700701	sponge
SRR6401331	marine metagenome	41537	0	29	NOB	0.0698173	marine sediment
SRR8359855	coral reef metagenome	34549	0	24	NOB	0.0694666	coral
SRR4471362	marine metagenome	1455	1	2	AOA and NOB	0.0687285	coral
SRR8359839	coral reef metagenome	16065	0	11	NOB	0.0684718	coral
SRR8359838	coral reef metagenome	18996	0	13	NOB	0.0684355	coral
SRR8380145	Porites lobata	8802	0	6	NOB	0.0681663	coral
SRR8639806	algae metagenome	41494	0	28	NOB	0.0674796	algae
ERR951507	metagenome	4495	0	3	NOB	0.0667408	coral
SRR4471373	marine metagenome	1503	1	0	AOA	0.0665336	coral
SRR7591426	coral metagenome	9163	0	6	NOB	0.0654807	coral
SRR8359891	coral reef metagenome	20118	0	13	NOB	0.0646187	coral
SRR2622048	coral metagenome	136478	0	88	NOB	0.0644793	coral
SRR8111657	mollusc metagenome	12409	8	35	AOA and NOB	0.0644693	other marine invertebrates
SRR7598443	marine metagenome	7760	0	5	NOB	0.064433	coral
SRR6401515	marine metagenome	40419	0	26	NOB	0.0643262	marine sediment
ERR1894941	metagenome	40488	0	26	NOB	0.0642166	other
SRR8596081	coral metagenome	9357	6	0	AOA	0.0641231	coral
SRR8359797	coral reef metagenome	67281	0	43	NOB	0.0639111	coral
SRR4471387	marine metagenome	3140	3	2	AOA and NOB	0.0636943	coral
SRR3147496	Xestospongia testudinaria	3159	0	2	NOB	0.0633112	sponge
SRR3204429	coral metagenome	56189	35	51	AOA and NOB	0.0622898	coral
SRR6401575	marine metagenome	46635	0	29	NOB	0.0621851	marine sediment
SRR3160544	algae metagenome	193347	0	120	NOB	0.0620646	algae
SRR4471401	marine metagenome	1615	1	0	AOA	0.0619195	coral
SRR5879081	sediment metagenome	64608	0	40	NOB	0.0619118	marine sediment
SRR8359800	coral reef metagenome	17848	0	11	NOB	0.0616316	coral
ERR951487	metagenome	4914	0	3	NOB	0.0610501	coral
SRR4244560	marine metagenome	55930	0	34	NOB	0.0607903	sponge
SRR7591395	coral metagenome	4940	3	0	AOA	0.0607287	coral
SRR7598398	marine metagenome	14910	0	9	NOB	0.0603622	marine sediment
SRR8380143	Porites lobata	13375	0	8	NOB	0.0598131	coral
ERR1894942	metagenome	45212	0	27	NOB	0.0597187	other
SRR3204454	coral metagenome	105934	83	63	AOA and NOB	0.059471	coral
SRR7598358	marine metagenome	11944	0	7	NOB	0.0586068	marine sediment
SRR8359803	coral reef metagenome	41887	0	24	NOB	0.057297	coral
SRR1040545	gut metagenome	1748	0	1	NOB	0.0572082	other
SRR6081893	sediment metagenome	27981	0	16	NOB	0.0571817	marine sediment
SRR4244580	marine metagenome	45664	3	26	AOA and NOB	0.0569376	sponge
SRR7036539	marine metagenome	14067	0	8	NOB	0.0568707	coral
ERR173988	marine metagenome	7037	0	4	NOB	0.0568424	seawater
SRR7035525	marine metagenome	81238	0	46	NOB	0.0566237	marine sediment
SRR4471398	marine metagenome	5305	0	3	NOB	0.0565504	coral
SRR4471382	marine metagenome	3545	2	32	AOA and NOB	0.0564175	coral
SRR7513570	sponge metagenome	51477	0	29	NOB	0.0563358	sponge
SRR7598484	marine metagenome	14221	0	8	NOB	0.0562548	coral
SRR869559	sponge metagenome	19624	0	11	NOB	0.0560538	sponge
SRR4471380	marine metagenome	3572	2	1	AOA and NOB	0.055991	coral
SRR7595840	marine metagenome	82398	0	46	NOB	0.0558266	marine sediment
SRR6401333	marine metagenome	42387	0	23	NOB	0.0542619	marine sediment
DRR095250	estuary metagenome	24065	0	13	NOB	0.0540204	other
SRR8359782	coral reef metagenome	22238	0	12	NOB	0.0539617	coral
SRR7034438	marine metagenome	9363	0	5	NOB	0.0534017	marine sediment
ERR2073757	Aplysina cauliformis	2479361	121901	1324	AOA and NOB	0.0534009	sponge
SRR3741983	marine metagenome	37608	20	0	AOA	0.0531802	marine sediment
SRR8359808	coral reef metagenome	28405	0	15	NOB	0.0528076	coral
SRR4244559	marine metagenome	95050	0	50	NOB	0.0526039	sponge
SRR7598546	marine metagenome	9531	0	5	NOB	0.0524604	marine sediment
SRR4471359	marine metagenome	7682	22	4	AOA and NOB	0.0520698	coral
SRR2087831	plant metagenome	150364	77	0	AOA	0.0512091	plant
SRR6401436	marine metagenome	25816	0	13	NOB	0.0503564	marine sediment
SRR7598676	marine metagenome	13950	0	7	NOB	0.0501792	marine sediment
SRR867625	marine metagenome	3988	2	0	AOA	0.0501505	seawater
SRR8359837	coral reef metagenome	34133	0	17	NOB	0.0498052	coral
SRR8661901	coral metagenome	20113	0	10	NOB	0.0497191	coral
SRR7036537	marine metagenome	10278	0	5	NOB	0.0486476	coral
SRR7598482	marine metagenome	10281	0	5	NOB	0.0486334	coral
SRR3000457	coral metagenome	12415	0	6	NOB	0.0483286	coral
SRR7034331	marine metagenome	10354	0	5	NOB	0.0482905	marine sediment
SRR8359767	coral reef metagenome	47975	0	23	NOB	0.0479416	coral
SRR8359853	coral reef metagenome	58498	0	28	NOB	0.0478649	coral
ERR951513	metagenome	4223	0	2	NOB	0.0473597	coral
SRR3204464	coral metagenome	71935	34	30	AOA and NOB	0.0472649	coral
SRR8596052	coral metagenome	25415	20	12	AOA and NOB	0.0472162	coral
ERR1894950	metagenome	55861	0	26	NOB	0.0465441	other
SRR1503493	marine metagenome	12894	0	6	NOB	0.0465333	seawater
SRR6401540	marine metagenome	2157	0	1	NOB	0.0463607	coral
SRR6393388	marine metagenome	13119	0	6	NOB	0.0457352	seawater
SRR6309327	skin metagenome	46409	0	21	NOB	0.0452498	other
SRR4244590	marine metagenome	66979	0	30	NOB	0.0447902	sponge
SRR7034521	marine metagenome	6728	0	3	NOB	0.0445898	sponge
SRR7598488	marine metagenome	6737	0	3	NOB	0.0445302	sponge
ERR951485	metagenome	4500	0	2	NOB	0.0444444	coral
SRR8359789	coral reef metagenome	9065	0	4	NOB	0.0441258	coral
SRR3204449	coral metagenome	75161	399	33	AOA and NOB	0.0439057	coral
SRR8359802	coral reef metagenome	39341	0	17	NOB	0.0432119	coral
SRR5878996	sediment metagenome	55615	0	24	NOB	0.0431538	marine sediment
SRR6403551	marine metagenome	28094	0	12	NOB	0.0427137	seawater
SRR1039444	sponge metagenome	7041	0	3	NOB	0.0426076	sponge
SRR8639749	algae metagenome	147948	0	63	NOB	0.0425825	algae
SRR8359835	coral reef metagenome	28225	0	12	NOB	0.0425155	coral
SRR3000446	coral metagenome	4717	0	2	NOB	0.0423998	coral
ERR1419298	marine metagenome	161034	0	68	NOB	0.0422271	other
SRR5879041	sediment metagenome	97411	0	41	NOB	0.0420897	marine sediment
SRR8359778	coral reef metagenome	11922	0	5	NOB	0.0419393	coral
SRR8111681	mollusc metagenome	7154	3	3	AOA and NOB	0.0419346	other marine invertebrates
SRR8111681	mollusc metagenome	7154	3	3	AOA and NOB	0.0419346	other marine invertebrates
SRR2087830	plant metagenome	86256	36	0	AOA	0.0417362	plant
SRR3204464	coral metagenome	71935	34	30	AOA and NOB	0.0417043	coral
SRR8359864	coral reef metagenome	24034	0	10	NOB	0.0416077	coral
SRR4458031	marine metagenome	36073	0	15	NOB	0.0415823	seawater
SRR869538	sponge metagenome	12069	0	5	NOB	0.0414285	sponge
SRR8359799	coral reef metagenome	14500	0	6	NOB	0.0413793	coral
SRR7598331	marine metagenome	17071	0	7	NOB	0.0410052	marine sediment
SRR3742012	marine metagenome	75659	31	0	AOA	0.0409733	marine sediment
SRR3204455	coral metagenome	75944	69	31	AOA and NOB	0.0408196	coral
ERR1777344	sediment metagenome	22063	0	9	NOB	0.0407923	marine sediment
SRR8359772	coral reef metagenome	19664	0	8	NOB	0.0406835	coral
SRR8751291	coral metagenome	7403	0	3	NOB	0.0405241	coral
SRR8243359	coral reef metagenome	12394	1	5	AOA and NOB	0.0403421	coral
SRR7513545	sponge metagenome	69418	0	28	NOB	0.0403354	sponge
SRR6403320	marine metagenome	27301	0	11	NOB	0.0402916	seawater
SRR8751369	coral metagenome	9994	0	4	NOB	0.040024	coral
ERR1894951	metagenome	32490	0	13	NOB	0.0400123	other
SRR8359830	coral reef metagenome	37619	0	15	NOB	0.0398735	coral
SRR6401513	marine metagenome	32632	0	13	NOB	0.0398382	marine sediment
SRR3204472	coral metagenome	45664	2	18	AOA and NOB	0.0394184	coral
SRR4244553	marine metagenome	66014	0	26	NOB	0.0393856	sponge
SRR8359834	coral reef metagenome	59499	0	23	NOB	0.0386561	coral
SRR8361252	marine sediment metagenome	67324	0	26	NOB	0.0386192	marine sediment
SRR3233472	Xestospongia testudinaria	5179	0	2	NOB	0.0386175	sponge
SRR3742052	marine metagenome	62727	0	24	NOB	0.038261	marine sediment
SRR7034272	marine metagenome	10461	0	4	NOB	0.0382373	marine sediment
SRR1595988	marine metagenome	5293	2	0	AOA	0.0377858	sponge
SRR7513600	marine metagenome	23847	0	9	NOB	0.0377406	seawater
SRR8751352	coral metagenome	15912	0	6	NOB	0.0377074	coral
SRR1585360	marine metagenome	5313	2	0	AOA	0.0376435	sponge
SRR1734272	beach sand metagenome	173051	0	65	NOB	0.0375612	marine sediment
SRR4244555	marine metagenome	72026	0	27	NOB	0.0374865	sponge
SRR7513546	sponge metagenome	77518	0	29	NOB	0.0374107	sponge
SRR8380133	Porites lobata	16071	0	6	NOB	0.0373343	coral
SRR6309341	skin metagenome	34924	13	0	AOA	0.0372237	other
SRR8359795	coral reef metagenome	37654	0	14	NOB	0.0371806	coral
SRR7598511	marine metagenome	13547	0	5	NOB	0.0369085	marine sediment
SRR7034551	marine metagenome	13549	0	5	NOB	0.0369031	marine sediment
ERR1777346	sediment metagenome	35339	0	13	NOB	0.0367866	marine sediment
SRR7034580	marine metagenome	10883	0	4	NOB	0.0367546	marine sediment
SRR7513601	marine metagenome	87155	0	32	NOB	0.0367162	seawater
SRR7034614	marine metagenome	16395	0	6	NOB	0.0365965	sponge
SRR7598353	marine metagenome	16444	0	6	NOB	0.0364875	sponge
SRR7034764	marine metagenome	93277	0	34	NOB	0.0364506	marine sediment
SRR8639804	algae metagenome	88090	0	32	NOB	0.0363265	algae
SRR2559819	sponge metagenome	5519	2	158	AOA and NOB	0.0362384	sponge
SRR7597117	marine metagenome	94045	0	34	NOB	0.0361529	marine sediment
SRR8359879	coral reef metagenome	44455	0	16	NOB	0.0359915	coral
SRR7035205	marine metagenome	98634	0	35	NOB	0.0354847	marine sediment
SRR1237903	marine sediment metagenome	19732	0	7	NOB	0.0354754	marine sediment
SRR7597039	marine metagenome	98945	0	35	NOB	0.0353732	marine sediment
SRR8359765	coral reef metagenome	14192	0	5	NOB	0.0352311	coral
SRR8639950	algae metagenome	105593	0	37	NOB	0.0350402	algae
SRR1653170	bioreactor metagenome	86259	0	30	NOB	0.034779	other
SRR8359890	coral reef metagenome	25955	0	9	NOB	0.0346754	coral
SRR8487597	coral metagenome	28947	0	10	NOB	0.0345459	coral
SRR4471397	marine metagenome	2900	0	1	NOB	0.0344828	coral
SRR1565484	sponge metagenome	17513	6	266	AOA and NOB	0.0342603	sponge
SRR2040969	aquatic metagenome	59007	0	20	NOB	0.0338943	seawater
ERR2113134	metagenome	144819	0	49	NOB	0.0338353	marine sediment
SRR7513542	sponge metagenome	44349	0	15	NOB	0.0338226	sponge
SRR8639736	algae metagenome	47424	0	16	NOB	0.0337382	algae
SRR8359811	coral reef metagenome	62501	0	21	NOB	0.0335995	coral
SRR8359818	coral reef metagenome	41741	0	14	NOB	0.0335402	coral
SRR8359858	coral reef metagenome	56680	0	19	NOB	0.0335215	coral
SRR3742021	marine metagenome	75992	0	25	NOB	0.0328982	marine sediment
SRR8639770	algae metagenome	39528	0	13	NOB	0.0328881	algae
SRR6401329	marine metagenome	45623	0	15	NOB	0.0328782	marine sediment
SRR7591422	coral metagenome	3061	1	0	AOA	0.0326691	coral
SRR7035381	marine metagenome	123093	0	40	NOB	0.0324958	marine sediment
SRR2000143	marine sediment metagenome	21555	0	7	NOB	0.0324751	seagrass
SRR7596313	marine metagenome	123302	0	40	NOB	0.0324407	marine sediment
SRR2975887	coral metagenome	9329	0	3	NOB	0.0321578	coral
SRR7535354	sediment metagenome	28131	0	9	NOB	0.0319932	marine sediment
SRR8359846	coral reef metagenome	87855	0	28	NOB	0.0318707	coral
SRR7513543	sponge metagenome	69298	0	22	NOB	0.0317469	sponge
SRR3180805	coral metagenome	118159	0	37	NOB	0.0313137	coral
SRR7598506	marine metagenome	9872	0	3	NOB	0.030389	marine sediment
SRR7034583	marine metagenome	9941	0	3	NOB	0.0301781	marine sediment
SRR8359854	coral reef metagenome	49828	0	15	NOB	0.0301036	coral
SRR7035013	marine metagenome	123135	0	37	NOB	0.0300483	marine sediment
SRR7597081	marine metagenome	123217	0	37	NOB	0.0300283	marine sediment
SRR867623	marine metagenome	3332	1	0	AOA	0.030012	seawater
SRR8751314	coral metagenome	23436	0	7	NOB	0.0298686	coral
SRR7598465	marine metagenome	13514	0	4	NOB	0.0295989	coral
SRR5879043	sediment metagenome	57566	0	17	NOB	0.0295313	marine sediment
SRR8359845	coral reef metagenome	115318	0	34	NOB	0.0294837	coral
SRR1039439	sponge metagenome	6805	0	2	NOB	0.0293902	sponge
SRR3233794	Stylissa carteri	10210	3	0	AOA	0.029383	sponge
SRR8359813	coral reef metagenome	23939	0	7	NOB	0.029241	coral
SRR6401578	marine metagenome	78694	0	23	NOB	0.0292271	coral
SRR7513541	sponge metagenome	37678	0	11	NOB	0.0291948	sponge
ERR951504	metagenome	3438	1	1	AOA and NOB	0.0290867	coral
ERR951504	metagenome	3438	1	1	AOA and NOB	0.0290867	coral
SRR7598754	marine metagenome	20628	0	6	NOB	0.0290867	seawater
SRR7034371	marine metagenome	20654	0	6	NOB	0.0290501	seawater
SRR7034444	marine metagenome	10339	0	3	NOB	0.0290163	marine sediment
SRR2559809	sponge metagenome	17272	5	440	AOA and NOB	0.0289486	sponge
SRR3204477	coral metagenome	59562	120	17	AOA and NOB	0.0285417	coral
SRR4471408	marine metagenome	17522	0	5	NOB	0.0285356	coral
SRR6309339	skin metagenome	35078	1	10	AOA and NOB	0.0285079	other
SRR7513547	sponge metagenome	45696	0	13	NOB	0.0284489	sponge
SRR5469072	seawater metagenome	119940	6	34	AOA and NOB	0.0283475	seawater
SRR8359829	coral reef metagenome	24792	0	7	NOB	0.0282349	coral
SRR4471380	marine metagenome	3572	2	1	AOA and NOB	0.0279955	coral
SRR4471368	marine metagenome	3604	6	1	AOA and NOB	0.0277469	coral
SRR4471367	marine metagenome	14419	0	4	NOB	0.0277412	coral
SRR8359833	coral reef metagenome	32545	0	9	NOB	0.027654	coral
SRR7598461	marine metagenome	14548	0	4	NOB	0.0274952	coral
SRR2559821	sponge metagenome	7279	2	124	AOA and NOB	0.0274763	sponge
SRR7513539	sponge metagenome	54866	0	15	NOB	0.0273393	sponge
SRR3233800	Stylissa massa	14649	4	0	AOA	0.0273056	sponge
SRR3204420	coral metagenome	7437	2	0	AOA	0.0268926	coral
DRR014865	soil metagenome	11191	0	3	NOB	0.0268073	soil
SRR8359878	coral reef metagenome	26128	0	7	NOB	0.0267912	coral
SRR2032895	soil metagenome	41304	0	11	NOB	0.0266318	soil
ERR1777337	sediment metagenome	60080	0	16	NOB	0.0266312	marine sediment
SRR1734243	beach sand metagenome	93886	0	25	NOB	0.026628	marine sediment
SRR8359892	coral reef metagenome	37601	0	10	NOB	0.026595	coral
SRR8751261	coral metagenome	18810	0	5	NOB	0.0265816	coral
SRR1145124	sediment metagenome	3790	0	1	NOB	0.0263852	marine sediment
SRR7513613	marine metagenome	57074	0	15	NOB	0.0262817	seawater
SRR8548000	coral metagenome	19097	0	5	NOB	0.0261821	coral
SRR1734245	beach sand metagenome	80362	0	21	NOB	0.0261318	marine sediment
ERR2113123	metagenome	122728	0	32	NOB	0.0260739	marine sediment
SRR8359831	coral reef metagenome	50627	0	13	NOB	0.025678	coral
SRR2559786	sponge metagenome	23528	6	618	AOA and NOB	0.0255015	sponge
ERR951486	metagenome	3952	0	1	NOB	0.0253036	coral
ERR1419301	marine metagenome	67217	0	17	NOB	0.0252912	other
SRR8359807	coral reef metagenome	11864	0	3	NOB	0.0252866	coral
SRR1734260	beach sand metagenome	150977	0	38	NOB	0.0251694	marine sediment
SRR3157219	Cinachyrella	3988	1	0	AOA	0.0250752	sponge
SRR8380144	Porites lobata	3990	0	1	NOB	0.0250627	coral
SRR1503494	marine metagenome	19968	0	5	NOB	0.0250401	seawater
SRR8639939	algae metagenome	56575	0	14	NOB	0.0247459	algae
SRR8359847	coral reef metagenome	40420	0	10	NOB	0.0247402	coral
SRR4471363	marine metagenome	4080	0	1	NOB	0.0245098	coral
SRR7034978	marine metagenome	114823	0	28	NOB	0.0243854	marine sediment
SRR7595248	marine metagenome	114900	0	28	NOB	0.024369	marine sediment
ERR1419296	marine metagenome	152820	0	37	NOB	0.0242115	other
SRR1734237	beach sand metagenome	86858	0	21	NOB	0.0241774	marine sediment
SRR8751299	coral metagenome	8299	0	2	NOB	0.0240993	coral
SRR5469070	seawater metagenome	116297	4	28	AOA and NOB	0.0240763	seawater
ERR1419300	marine metagenome	145519	1	35	AOA and NOB	0.0240518	other
SRR6457373	marine metagenome	29297	0	7	NOB	0.0238932	seawater
SRR8359859	coral reef metagenome	37741	0	9	NOB	0.0238467	coral
SRR2622335	coral metagenome	157308	0	37	NOB	0.0235207	coral
SRR6457331	marine metagenome	72498	17	0	AOA	0.0234489	seawater
SRR1734292	beach sand metagenome	98128	0	23	NOB	0.0234388	marine sediment
SRR7357004	coral metagenome	38461	0	9	NOB	0.0234003	coral
SRR869536	sponge metagenome	12876	0	3	NOB	0.0232992	sponge
SRR7513592	sponge metagenome	73078	0	17	NOB	0.0232628	sponge
SRR8491591	metagenome	30121	0	7	NOB	0.0232396	coral
SRR7513594	sponge metagenome	55977	0	13	NOB	0.0232238	sponge
SRR1653167	bioreactor metagenome	81845	0	19	NOB	0.0232146	other
SRR2032948	soil metagenome	60558	0	14	NOB	0.0231183	soil
SRR8640010	algae metagenome	78059	0	18	NOB	0.0230595	algae
SRR3185597	sand metagenome	99968	0	23	NOB	0.0230074	marine sediment
SRR7598544	marine metagenome	13046	0	3	NOB	0.0229956	coral
SRR2087833	plant metagenome	156558	36	0	AOA	0.0229947	plant
SRR7036586	marine metagenome	13055	0	3	NOB	0.0229797	coral
SRR7513548	sponge metagenome	43930	0	10	NOB	0.0227635	sponge
SRR5437928	marine metagenome	26460	1	6	AOA and NOB	0.0226757	coral
SRR5150196	marine metagenome	106150	0	24	NOB	0.0226095	seawater
SRR8640045	algae metagenome	48845	0	11	NOB	0.0225202	algae
SRR6309411	skin metagenome	35526	0	8	NOB	0.0225187	other
SRR8380148	Porites lobata	4442	0	1	NOB	0.0225124	coral
SRR1734233	aquatic metagenome	80112	0	18	NOB	0.0224685	marine sediment
SRR7513551	sponge metagenome	62478	0	14	NOB	0.0224079	sponge
SRR8359895	coral reef metagenome	62513	0	14	NOB	0.0223953	coral
SRR2559827	sponge metagenome	22355	5	427	AOA and NOB	0.0223664	sponge
SRR8359832	coral reef metagenome	80513	0	18	NOB	0.0223566	coral
SRR8359805	coral reef metagenome	8951	0	2	NOB	0.0223439	coral
SRR7598621	marine metagenome	17957	0	4	NOB	0.0222754	sponge
SRR7034647	marine metagenome	17964	0	4	NOB	0.0222668	sponge
SRR8639975	algae metagenome	26948	0	6	NOB	0.0222651	algae
SRR3113142	aquatic metagenome	229200	0	51	NOB	0.0222513	seawater
SRR3204486	coral metagenome	63208	0	14	NOB	0.0221491	coral
SRR7035173	marine metagenome	85859	0	19	NOB	0.0221293	marine sediment
SRR7596945	marine metagenome	85961	0	19	NOB	0.022103	marine sediment
SRR2130166	marine sediment metagenome	27200	0	6	NOB	0.0220588	marine sediment
SRR8359783	coral reef metagenome	13816	0	3	NOB	0.021714	coral
SRR6393354	marine metagenome	36989	0	8	NOB	0.0216281	marine sediment
SRR1734273	beach sand metagenome	171127	0	37	NOB	0.0216214	marine sediment
SRR8639942	algae metagenome	41815	0	9	NOB	0.0215234	algae
SRR7595137	marine metagenome	107315	0	23	NOB	0.0214322	marine sediment
SRR7513611	sponge metagenome	60811	0	13	NOB	0.0213777	sponge
SRR8359809	coral reef metagenome	47067	0	10	NOB	0.0212463	coral
ERR1801521	marine metagenome	9450	0	2	NOB	0.021164	other
SRR1734283	beach sand metagenome	157303	0	33	NOB	0.0209786	marine sediment
SRR7513596	marine metagenome	47920	0	10	NOB	0.0208681	seawater
SRR2994396	coral metagenome	9626	0	2	NOB	0.0207771	coral
SRR5878977	sediment metagenome	24101	0	5	NOB	0.020746	marine sediment
SRR7598457	marine metagenome	9738	0	2	NOB	0.0205381	coral
SRR3741977	marine metagenome	92806	19	0	AOA	0.0204728	marine sediment
ERR173986	symbiont metagenome	4913	0	1	NOB	0.0203542	sponge
SRR8661902	coral metagenome	24676	0	5	NOB	0.0202626	coral
SRR6403426	marine metagenome	29617	0	6	NOB	0.0202586	seawater
SRR7513612	marine metagenome	49878	0	10	NOB	0.0200489	seawater
SRR2559785	sponge metagenome	34932	7	1042	AOA and NOB	0.0200389	sponge
SRR4244589	marine metagenome	75013	0	15	NOB	0.0199965	sponge
SRR1734285	beach sand metagenome	145355	0	29	NOB	0.0199512	marine sediment
ERR1056334	marine metagenome	111074	0	22	NOB	0.0198066	marine sediment
SRR8359786	coral reef metagenome	20258	0	4	NOB	0.0197453	coral
SRR709460	sponge metagenome	55976	0	11	NOB	0.0196513	sponge
SRR3185599	sand metagenome	96993	0	19	NOB	0.019589	marine sediment
SRR4471402	marine metagenome	5110	0	1	NOB	0.0195695	coral
SRR5970253	coral metagenome	102443	0	20	NOB	0.0195231	coral
SRR8111658	mollusc metagenome	5154	1	1	AOA and NOB	0.0194024	other marine invertebrates
SRR8111658	mollusc metagenome	5154	1	1	AOA and NOB	0.0194024	other marine invertebrates
SRR8661803	coral metagenome	20999	0	4	NOB	0.0190485	coral
SRR7517643	subsurface metagenome	31559	0	6	NOB	0.019012	other
SRR3632952	marine metagenome	100535	19	15	AOA and NOB	0.0188989	coral
SRR8111680	mollusc metagenome	5293	1	1	AOA and NOB	0.0188929	other marine invertebrates
SRR8111680	mollusc metagenome	5293	1	1	AOA and NOB	0.0188929	other marine invertebrates
SRR2917919	Scleractinia	1783850	1	337	AOA and NOB	0.0188917	coral
SRR3624191	marine metagenome	100637	19	15	AOA and NOB	0.0188797	coral
SRR8359773	coral reef metagenome	31821	0	6	NOB	0.0188555	coral
SRR7591418	coral metagenome	5330	1	0	AOA	0.0187617	coral
SRR1653249	bioreactor metagenome	85427	0	16	NOB	0.0187294	other
SRR7034440	marine metagenome	10683	0	2	NOB	0.0187213	marine sediment
SRR5878973	sediment metagenome	80376	0	15	NOB	0.0186623	marine sediment
SRR7598550	marine metagenome	10717	0	2	NOB	0.0186619	marine sediment
SRR8547997	coral metagenome	16209	3	3	AOA and NOB	0.0185082	coral
SRR8547997	coral metagenome	16209	3	3	AOA and NOB	0.0185082	coral
SRR5879073	sediment metagenome	38368	0	7	NOB	0.0182444	marine sediment
SRR8359857	coral reef metagenome	32953	0	6	NOB	0.0182078	coral
SRR5437923	marine metagenome	60477	11	448	AOA and NOB	0.0181887	coral
SRR2559771	sponge metagenome	49911	9	2275	AOA and NOB	0.0180321	sponge
ERR1894966	metagenome	463628	0	83	NOB	0.0179023	other
ERR173991	symbiont metagenome	5632	0	1	NOB	0.0177557	sponge
SRR7517638	subsurface metagenome	33807	0	6	NOB	0.0177478	other
SRR7598551	marine metagenome	16945	0	3	NOB	0.0177043	marine sediment
SRR7036492	marine metagenome	22710	0	4	NOB	0.0176134	coral
SRR7598612	marine metagenome	22717	0	4	NOB	0.017608	coral
SRR5640865	marine metagenome	5701	1	0	AOA	0.0175408	sponge
SRR7598228	metagenome	11461	0	2	NOB	0.0174505	coral
SRR5469071	seawater metagenome	86163	15	95	AOA and NOB	0.0174089	seawater
SRR2087834	plant metagenome	132388	485	23	AOA and NOB	0.0173732	plant
SRR2559793	sponge metagenome	5768	1	76	AOA and NOB	0.017337	sponge
SRR7513614	marine metagenome	40399	0	7	NOB	0.0173272	seawater
SRR7178014	sponge metagenome	104044	0	18	NOB	0.0173004	sponge
SRR5437922	marine metagenome	34761	0	6	NOB	0.0172607	coral
SRR7036444	marine metagenome	17422	0	3	NOB	0.0172196	coral
SRR7598671	marine metagenome	17427	0	3	NOB	0.0172147	coral
SRR7035563	marine metagenome	52410	0	9	NOB	0.0171723	marine sediment
SRR7595857	marine metagenome	52629	0	9	NOB	0.0171008	marine sediment
SRR6309440	skin metagenome	41468	0	7	NOB	0.0168805	other
SRR8639960	algae metagenome	5944	0	1	NOB	0.0168237	algae
ERR2403181	metagenome	47560	8	0	AOA	0.0168209	other marine invertebrates
SRR4244545	marine metagenome	101178	17	86	AOA and NOB	0.0168021	sponge
SRR3204451	coral metagenome	108422	0	18	NOB	0.0166018	coral
SRR8491639	metagenome	18218	0	3	NOB	0.0164672	coral
SRR5879042	sediment metagenome	97168	0	16	NOB	0.0164663	marine sediment
SRR8359843	coral reef metagenome	30647	0	5	NOB	0.0163148	coral
SRR3196999	coral metagenome	30695	0	5	NOB	0.0162893	coral
ERR173985	symbiont metagenome	6145	0	1	NOB	0.0162734	sponge
SRR2559799	sponge metagenome	24687	4	686	AOA and NOB	0.0162029	sponge
SRR7595065	marine metagenome	105028	0	17	NOB	0.0161862	marine sediment
SRR8359780	coral reef metagenome	86881	0	14	NOB	0.016114	coral
SRR1734270	beach sand metagenome	167943	0	27	NOB	0.0160769	marine sediment
SRR4471395	marine metagenome	6227	0	1	NOB	0.0160591	coral
SRR4471377	marine metagenome	6283	1	0	AOA	0.015916	coral
SRR8548009	coral metagenome	37809	6	0	AOA	0.0158692	coral
SRR1030296	sponge metagenome	6324	0	1	NOB	0.0158128	sponge
SRR3197006	coral metagenome	25330	0	4	NOB	0.0157916	coral
SRR869542	sponge metagenome	19150	0	3	NOB	0.0156658	sponge
SRR2087832	plant metagenome	274716	43	3	AOA and NOB	0.0156525	plant
SRR7595639	marine metagenome	19291	0	3	NOB	0.0155513	coral
SRR7036566	marine metagenome	19296	0	3	NOB	0.0155473	coral
SRR8661903	coral metagenome	25928	0	4	NOB	0.0154273	coral
SRR8359850	coral reef metagenome	39090	0	6	NOB	0.0153492	coral
SRR8640070	algae metagenome	163084	0	25	NOB	0.0153295	algae
SRR2040996	aquatic metagenome	6531	0	1	NOB	0.0153116	seawater
SRR6081899	sediment metagenome	13075	0	2	NOB	0.0152964	marine sediment
SRR2032906	soil metagenome	33053	0	5	NOB	0.0151272	soil
SRR8639755	algae metagenome	132907	0	20	NOB	0.0150481	algae
SRR3742053	marine metagenome	66647	10	0	AOA	0.0150044	marine sediment
SRR3632952	marine metagenome	100535	19	15	AOA and NOB	0.0149202	coral
SRR3624191	marine metagenome	100637	19	15	AOA and NOB	0.0149051	coral
SRR2917918	Scleractinia	1718634	26	255	AOA and NOB	0.0148374	coral
SRR2559791	sponge metagenome	20329	3	577	AOA and NOB	0.0147572	sponge
SRR8751319	coral metagenome	6778	0	1	NOB	0.0147536	coral
SRR7595421	marine metagenome	142690	0	21	NOB	0.0147172	marine sediment
SRR8554642	soil metagenome	6579006	963	0	AOA	0.0146375	soil
SRR7650181	gut metagenome	47910	0	7	NOB	0.0146107	other
SRR1734259	beach sand metagenome	191967	0	28	NOB	0.0145858	marine sediment
SRR4244549	marine metagenome	89268	13	192	AOA and NOB	0.0145629	sponge
SRR3098353	marine metagenome	55566	0	8	NOB	0.0143973	seawater
SRR7035000	marine metagenome	97405	0	14	NOB	0.014373	marine sediment
SRR7517642	subsurface metagenome	20873	0	3	NOB	0.0143726	other
SRR7596929	marine metagenome	98020	0	14	NOB	0.0142828	marine sediment
SRR3204478	coral metagenome	78006	191	11	AOA and NOB	0.0141015	coral
SRR2559766	sponge metagenome	56992	8	1531	AOA and NOB	0.0140371	sponge
SRR2559816	sponge metagenome	28575	4	821	AOA and NOB	0.0139983	sponge
SRR7513554	sponge metagenome	57156	0	8	NOB	0.0139968	sponge
SRR7036470	marine metagenome	7172	0	1	NOB	0.0139431	coral
SRR7598445	marine metagenome	7185	0	1	NOB	0.0139179	coral
SRR8639801	algae metagenome	93723	0	13	NOB	0.0138707	algae
SRR7598277	metagenome	21650	0	3	NOB	0.0138568	coral
SRR8359792	coral reef metagenome	43368	0	6	NOB	0.0138351	coral
SRR5879053	sediment metagenome	28917	0	4	NOB	0.0138327	marine sediment
SRR8751300	coral metagenome	7232	0	1	NOB	0.0138274	coral
SRR8380111	Porites rus	14874	0	2	NOB	0.0134463	coral
SRR5640878	marine metagenome	14875	2	0	AOA	0.0134454	sponge
SRR8359794	coral reef metagenome	37192	0	5	NOB	0.0134438	coral
SRR7035450	marine metagenome	143493	0	19	NOB	0.0132411	coral
SRR7596450	marine metagenome	143736	0	19	NOB	0.0132187	coral
ERR951482	metagenome	7581	0	1	NOB	0.0131909	coral
SRR8224392	seagrass metagenome	53103	0	7	NOB	0.0131819	seagrass
SRR7035157	marine metagenome	137599	0	18	NOB	0.0130815	marine sediment
SRR8640017	algae metagenome	68919	0	9	NOB	0.0130588	algae
SRR5877410	sediment metagenome	30708	0	4	NOB	0.0130259	marine sediment
SRR7595069	marine metagenome	138402	0	18	NOB	0.0130056	marine sediment
SRR6403216	marine metagenome	23109	0	3	NOB	0.012982	seawater
SRR8359880	coral reef metagenome	92482	0	12	NOB	0.0129755	coral
SRR8639945	algae metagenome	38751	0	5	NOB	0.0129029	algae
SRR8639767	algae metagenome	54371	0	7	NOB	0.0128745	algae
SRR5150268	marine metagenome	31110	0	4	NOB	0.0128576	seawater
SRR869535	sponge metagenome	7782	0	1	NOB	0.0128502	sponge
ERR2403183	metagenome	39116	5	0	AOA	0.0127825	other marine invertebrates
SRR7178016	sponge metagenome	180333	0	23	NOB	0.0127542	sponge
SRR3234039	aquatic metagenome	307795	39	0	AOA	0.0126708	other
SRR7598622	marine metagenome	23711	0	3	NOB	0.0126524	sponge
SRR7034515	marine metagenome	23719	0	3	NOB	0.0126481	sponge
SRR8639896	algae metagenome	79338	0	10	NOB	0.0126043	algae
SRR1653120	bioreactor metagenome	79877	0	10	NOB	0.0125192	other
SRR7596721	marine metagenome	40042	0	5	NOB	0.0124869	marine sediment
SRR2559789	sponge metagenome	40045	5	1456	AOA and NOB	0.012486	sponge
SRR8359852	coral reef metagenome	56081	0	7	NOB	0.0124819	coral
SRR8751298	coral metagenome	8015	0	1	NOB	0.0124766	coral
ERR330035	sediment metagenome	56178	0	7	NOB	0.0124604	marine sediment
SRR6401427	marine metagenome	90276	0	11	NOB	0.0121849	sponge
SRR7513604	sponge metagenome	90308	0	11	NOB	0.0121805	sponge
SRR3136160	bioreactor metagenome	8309	0	1	NOB	0.0120351	other
SRR8639944	algae metagenome	41664	0	5	NOB	0.0120008	algae
SRR8751263	coral metagenome	8388	0	1	NOB	0.0119218	coral
SRR1503495	marine metagenome	41993	0	5	NOB	0.0119067	seawater
SRR2559802	sponge metagenome	8412	1	277	AOA and NOB	0.0118878	sponge
SRR5437921	marine metagenome	33752	0	4	NOB	0.0118511	coral
SRR2559795	sponge metagenome	16951	2	849	AOA and NOB	0.0117987	sponge
SRR8491587	metagenome	17131	0	2	NOB	0.0116747	coral
SRR8111684	mollusc metagenome	8668	0	1	NOB	0.0115367	other marine invertebrates
SRR5878988	sediment metagenome	17377	0	2	NOB	0.0115095	marine sediment
SRR1593663	coral metagenome	183336	9745	21	AOA and NOB	0.0114544	coral
SRR7595081	marine metagenome	104870	0	12	NOB	0.0114427	marine sediment
SRR7035083	marine metagenome	105347	0	12	NOB	0.0113909	marine sediment
ERR1894959	metagenome	527242	0	60	NOB	0.01138	other
SRR1734241	beach sand metagenome	87912	0	10	NOB	0.011375	marine sediment
SRR2041115	aquatic metagenome	26374	0	3	NOB	0.0113748	seawater
SRR1927881	seawater metagenome	53317	5	6	AOA and NOB	0.0112534	seawater
SRR2559769	sponge metagenome	35658	4	874	AOA and NOB	0.0112177	sponge
SRR8243337	coral reef metagenome	26822	0	3	NOB	0.0111848	coral
SRR7513593	sponge metagenome	53692	0	6	NOB	0.0111748	sponge
SRR7598260	metagenome	17962	0	2	NOB	0.0111346	coral
SRR709454	marine metagenome	45414	0	5	NOB	0.0110098	marine benthic and pelagic environments
ERR1056312	marine metagenome	55049	0	6	NOB	0.0108994	marine sediment
ERR1056318	marine metagenome	248004	0	27	NOB	0.0108869	marine sediment
SRR1593662	coral metagenome	158298	0	17	NOB	0.0107392	coral
SRR7596848	marine metagenome	28061	0	3	NOB	0.010691	coral
SRR8359777	coral reef metagenome	112315	0	12	NOB	0.0106842	coral
SRR8359856	coral reef metagenome	37779	0	4	NOB	0.0105879	coral
SRR8639768	algae metagenome	28353	0	3	NOB	0.0105809	algae
SRR7513549	sponge metagenome	56776	0	6	NOB	0.0105678	sponge
SRR7034717	marine metagenome	9497	0	1	NOB	0.0105296	marine sediment
SRR7598379	marine metagenome	9508	0	1	NOB	0.0105175	marine sediment
SRR3091958	coral metagenome	152587	0	16	NOB	0.0104858	coral
ERR951470	metagenome	9555	0	1	NOB	0.0104657	coral
SRR6309405	skin metagenome	38715	0	4	NOB	0.0103319	other
SRR1565475	sponge metagenome	19549	2	110	AOA and NOB	0.0102307	sponge
ERR2906734	Methanobacterium beijingense	69285	0	7	NOB	0.0101032	other
SRR3633253	marine metagenome	198279	0	20	NOB	0.0100868	coral
SRR7598291	metagenome	19898	0	2	NOB	0.0100513	coral
SRR7513550	sponge metagenome	49891	0	5	NOB	0.0100218	sponge

## Sheet: Table S3 - Nitrification
Table S3: Dissolved inorganic nitrogen (DIN) concentrations measured in the individual sponge and abiotic control incubation jars over time.
Sample	individual #	treatment	group	time point	sponge wet weight (ww) [g]	NO2- produced [µM/L]	NO3- produced [µM/L]	NH4+ produced [µM/L]	NO2- produced per gWW [µM/g ww sponge]	NO3- produced per gWW [µM/g ww sponge]	NH4+ produced per gWW [µM/g ww sponge]
0h-1-1-S	1	ambient	sponge	0h	36.19	0.035	1.99	0.175	0.000967118	0.0549876	0.00483559
1h-1-1-S	1	ambient	sponge	1h	36.19	0.04	7.945	0.805	0.00110528	0.219536	0.0222437
3h-1-1-S	1	ambient	sponge	3h	36.19	0.044875	13.6536	1.01463	0.00123998	0.377276	0.0280361
6h-1-1-S	1	ambient	sponge	6h	36.19	0.044875	24.1369	1.43738	0.00123998	0.666949	0.0397175
0h-1-2-S	2	ambient	sponge	0h	17.79	0.035	1.96	0.11	0.0019674	0.110174	0.00618325
1h-1-2-S	2	ambient	sponge	1h	17.79	0.045	3.92	1.07	0.00252951	0.220349	0.0601461
3h-1-2-S	2	ambient	sponge	3h	17.79	0.045	5.84075	1.86462	0.00252951	0.328316	0.104813
6h-1-2-S	2	ambient	sponge	6h	17.79	0.045	9.902	3.38463	0.00252951	0.556605	0.190254
0h-1-3-S	3	ambient	sponge	0h	31.71	0.04	2.03	0.13	0.00126143	0.0640177	0.00409965
1h-1-3-S	3	ambient	sponge	1h	31.71	0.045	7.44	1.415	0.00141911	0.234626	0.0446231
3h-1-3-S	3	ambient	sponge	3h	31.71	0.040125	13.3729	2.19988	0.00126537	0.421724	0.0693748
6h-1-3-S	3	ambient	sponge	6h	31.71	0.073375	25.1434	4.23763	0.00231394	0.792916	0.133637
0h-1-1-A	4	ambient	abiotic	0h	0	0.025	1.785	0.06	NA	NA	NA
1h-1-1-A	4	ambient	abiotic	1h	0	0.03	1.93	0.17	NA	NA	NA
3h-1-1-A	4	ambient	abiotic	3h	0	0.03	1.92512	0.350375	NA	NA	NA
6h-1-1-A	4	ambient	abiotic	6h	0	0.02525	1.97738	0.288625	NA	NA	NA
0h-1-2-A	5	ambient	abiotic	0h	0	0.035	1.99	0.06	NA	NA	NA
1h-1-2-A	5	ambient	abiotic	1h	0	0.04	2.09	0.1	NA	NA	NA
3h-1-2-A	5	ambient	abiotic	3h	0	0.04975	2.07538	0.104875	NA	NA	NA
6h-1-2-A	5	ambient	abiotic	6h	0	0.04025	1.89962	0.166625	NA	NA	NA
0h-1-3-A	6	ambient	abiotic	0h	0	0.03	1.78	0.06	NA	NA	NA
1h-1-3-A	6	ambient	abiotic	1h	0	0.03	1.89	0.095	NA	NA	NA
3h-1-3-A	6	ambient	abiotic	3h	0	0.025125	1.89488	0.14375	NA	NA	NA
6h-1-3-A	6	ambient	abiotic	6h	0	0.029875	1.91863	0.139	NA	NA	NA
0h-2-1-S	1	5uM	sponge	0h	33.29	0.03	1.78	5.1	0.000901172	0.0534695	0.153199
1h-2-1-S	1	5uM	sponge	1h	33.29	0.035	5.72	3.26	0.00105137	0.171823	0.0979273
3h-2-1-S	1	5uM	sponge	3h	33.29	0.039875	11.1459	3.221	0.00119781	0.334812	0.0967558
6h-2-1-S	1	5uM	sponge	6h	33.29	0.054125	20.6459	4.30875	0.00162586	0.620182	0.129431
0h-2-2-S	2	5uM	sponge	0h	22.41	0.04	1.955	4.28	0.00178492	0.0872378	0.190986
1h-2-2-S	2	5uM	sponge	1h	22.41	0.08	5.23	4.515	0.00356983	0.233378	0.201473
3h-2-2-S	2	5uM	sponge	3h	22.41	0.094625	10.3585	4.27125	0.00422245	0.462227	0.190596
6h-2-2-S	2	5uM	sponge	6h	22.41	0.132625	19.1983	4.77	0.00591812	0.856682	0.212851
0h-2-3-S	3	5uM	sponge	0h	27.17	0.03	1.795	4.75	0.00110416	0.0660655	0.174825
1h-2-3-S	3	5uM	sponge	1h	27.17	0.07	5.885	3.99	0.00257637	0.216599	0.146853
3h-2-3-S	3	5uM	sponge	3h	27.17	0.0895	11.5059	3.83887	0.00329407	0.423477	0.141291
6h-2-3-S	3	5uM	sponge	6h	27.17	0.16075	19.1344	5.41113	0.00591645	0.704246	0.199158
0h-2-1-A	4	5uM	abiotic	0h	0	0.04	1.975	4.36	NA	NA	NA
1h-2-1-A	4	5uM	abiotic	1h	0	0.05	2.075	5.065	NA	NA	NA
3h-2-1-A	4	5uM	abiotic	3h	0	0.07925	2.03112	5.01138	NA	NA	NA
6h-2-1-A	4	5uM	abiotic	6h	0	0.04125	1.97887	5.10637	NA	NA	NA
0h-2-2-A	5	5uM	abiotic	0h	0	0.03	1.79	4.845	NA	NA	NA
1h-2-2-A	5	5uM	abiotic	1h	0	0.035	1.89	5.035	NA	NA	NA
3h-2-2-A	5	5uM	abiotic	3h	0	0.06425	1.86075	5.02037	NA	NA	NA
6h-2-2-A	5	5uM	abiotic	6h	0	0.02625	1.78475	4.92537	NA	NA	NA
0h-2-3-A	6	5uM	abiotic	0h	0	0.03	1.78	4.875	NA	NA	NA
1h-2-3-A	6	5uM	abiotic	1h	0	0.03	1.895	5.015	NA	NA	NA
3h-2-3-A	6	5uM	abiotic	3h	0	0.025125	1.9145	5.01013	NA	NA	NA
6h-2-3-A	6	5uM	abiotic	6h	0	0.025125	1.7815	4.85813	NA	NA	NA
0h-3-1-S	1	25uM	sponge	0h	24.23	0.04	1.97	26.58	0.00165085	0.0813042	1.09699
1h-3-1-S	1	25uM	sponge	1h	24.23	0.055	10.29	17.86	0.00226991	0.42468	0.737103
3h-3-1-S	1	25uM	sponge	3h	24.23	0.055	19.6597	9.865	0.00226991	0.811381	0.40714
6h-3-1-S	1	25uM	sponge	6h	24.23	0.05975	28.1337	5.172	0.00246595	1.16111	0.213454
0h-3-2-S	2	25uM	sponge	0h	30.4	0.045	1.965	28.655	0.00148026	0.0646382	0.942599
1h-3-2-S	2	25uM	sponge	1h	30.4	0.035	6.425	15.6	0.00115132	0.211349	0.513158
3h-3-2-S	2	25uM	sponge	3h	30.4	0.039875	11.4804	14.5031	0.00131168	0.377644	0.477076
6h-3-2-S	2	25uM	sponge	6h	30.4	0.044625	22.6381	13.2776	0.00146793	0.744675	0.436764
0h-3-3-S	3	25uM	sponge	0h	31.97	0.045	1.965	30.405	0.00140757	0.0614639	0.951048
1h-3-3-S	3	25uM	sponge	1h	31.97	0.055	6.75	17.15	0.00172036	0.211135	0.53644
3h-3-3-S	3	25uM	sponge	3h	31.97	0.050125	12.9802	15.3316	0.00156788	0.406013	0.479563
6h-3-3-S	3	25uM	sponge	6h	31.97	0.054875	26.4845	14.2391	0.00171645	0.828417	0.44539
0h-3-1-A	4	25uM	abiotic	0h	0	0.02	1.71	27.72	NA	NA	NA
1h-3-1-A	4	25uM	abiotic	1h	0	0.04	1.89	27.19	NA	NA	NA
3h-3-1-A	4	25uM	abiotic	3h	0	0.02975	1.86637	26.4065	NA	NA	NA
6h-3-1-A	4	25uM	abiotic	6h	0	0.025	1.82838	26.4398	NA	NA	NA
0h-3-2-A	5	25uM	abiotic	0h	0	0.02	1.74	30.08	NA	NA	NA
1h-3-2-A	5	25uM	abiotic	1h	0	0.04	1.89	28.18	NA	NA	NA
3h-3-2-A	5	25uM	abiotic	3h	0	0.02975	1.86637	25.8631	NA	NA	NA
6h-3-2-A	5	25uM	abiotic	6h	0	0.025	1.79987	26.2859	NA	NA	NA
0h-3-3-A	6	25uM	abiotic	0h	0	0.03	1.9	23.68	NA	NA	NA
1h-3-3-A	6	25uM	abiotic	1h	0	0.06	2.09	25.82	NA	NA	NA
3h-3-3-A	6	25uM	abiotic	3h	0	0.044625	2.0395	26.9695	NA	NA	NA
6h-3-3-A	6	25uM	abiotic	6h	0	0.039875	1.9635	25.7677	NA	NA	NA

## Sheet: Table S4 - GTDB-tk output
Table S4: GTDB-tk output of the recovered ammonia-oxidizing archaeal (AOA) and nitrite-oxidizing bacterial (NOB) metagenome assembled genomes (MAG) recovered in this study.
	AOA MAG	NOB MAG
proposed name	Ca. Nitrosokoinonia keratosae gen. nov. sp. nov.	Ca. Nitrosymbion coscinodermae gen. nov. sp. nov
MAG_ID	metabat_nocov.1	metabat_nocov.4
classification	d__Archaea;p__Thermoproteota;c__Nitrososphaeria;o__Nitrososphaerales; f__Nitrosopumilaceae;g__VYCS01;s__VYCS01 sp009843815	d__Bacteria;p__Nitrospirota;c__Nitrospiria;o__Nitrospirales; f__UBA8639;g__Bin75;s__Bin75 sp011523385
fastani_reference	GCA_009843815.1	GCA_011523385.1
fastani_reference_radius	95	95
fastani_taxonomy	d__Archaea;p__Thermoproteota;c__Nitrososphaeria;o__Nitrososphaerales;f__Nitrosopumilaceae;g__VYCS01;s__VYCS01 sp009843815	d__Bacteria;p__Nitrospirota;c__Nitrospiria;o__Nitrospirales; f__UBA8639;g__Bin75;s__Bin75 sp011523385
fastani_ani	97.47	97.9
fastani_af	0.901	0.899
closest_placement_reference	GCA_009843815.1	GCA_011523385.1
closest_placement_radius	95	95
closest_placement_taxonomy	d__Archaea;p__Thermoproteota;c__Nitrososphaeria;o__Nitrososphaerales;f__Nitrosopumilaceae;g__VYCS01;s__VYCS01 sp009843815	d__Bacteria;p__Nitrospirota;c__Nitrospiria;o__Nitrospirales; f__UBA8639;g__Bin75;s__Bin75 sp011523385
closest_placement_ani	97.47	97.9
closest_placement_af	0.901	0.899
pplacer_taxonomy	d__Archaea;p__Thermoproteota;c__Nitrososphaeria;o__Nitrososphaerales;f__Nitrosopumilaceae;g__VYCS01;s__	d__Bacteria;p__Nitrospirota;c__Nitrospiria;o__Nitrospirales; f__UBA8639;g__Bin75;s__
classification_method	taxonomic classification defined by topology and ANI	taxonomic classification defined by topology and ANI
note	topological placement and ANI have congruent species assignments	topological placement and ANI have congruent species assignments
other_related_references (genome_id,species_name, radius,ANI,AF)	GCA_009840065.1, s__VYCS01 sp009840065, 95.0, 79.78, 0.589; GCA_016126025.1, s__VYCS01 sp016126025, 95.0, 77.78, 0.082; GCA_021296165.1, s__VYCS01 sp021296165, 95.0, 77.02, 0.067	GCA_009842645.1, s__Bin75 sp009842645, 95.0, 89.93, 0.811; GCA_022824735.1, s__Bin75 sp022824735, 95.0, 89.56, 0.765; GCA_009840285.1, s__Bin75 sp009840285, 95.0, 88.84, 0.782; GCA_022828225.1, s__Bin75 sp022828225, 95.0, 87.58, 0.832; GCA_022825885.1, s__Bin75 sp022825885, 95.0, 85.89, 0.772; GCA_012270585.1, s__Bin75 sp012270585, 95.0, 85.23, 0.787; GCA_020027535.1, s__Bin75 sp020027535, 95.0, …
msa_percent	80.92	84.57
translation_table	11	11
red_value	N/A	N/A
warnings	N/A	N/A

## Sheet: Table S5 - unique OGs AOA
Table S5: Unique orthologs (eggNOG OGs) associated with genomes of Ca. Nitrosokoinonia and shared between other sponge-associated AOA and Ca. Nitrosokoinonia.
eggNOG OG (root)	other sponge-associated AOA (n=8)	free-living (n=29)	Ca. Nitrosokoinonia sp. (n=5)	Description
COG0663@1|root	0	0	4	COG0663 Carbonic anhydrases acetyltransferases, isoleucine patch superfamily
COG1043@1|root	0	0	4	Involved in the biosynthesis of lipid A, a phosphorylated glycolipid that anchors the lipopolysaccharide to the outer membrane of the cell
COG3592@1|root	0	0	4	Divergent 4Fe-4S mono-cluster
2BVTZ@1|root	0	0	3	-
arCOG04936@1|root	0	0	3	Glycosyl transferase family 2
arCOG02754@1|root	0	0	2	SPTR Transposase, IS4 family protein
COG0190@1|root	0	0	2	Catalyzes the oxidation of 5,10- methylenetetrahydrofolate to 5,10-methenyltetrahydrofolate and then the hydrolysis of 5,10-methenyltetrahydrofolate to 10- formyltetrahydrofolate
COG1373@1|root	0	0	2	AAA domain
COG1487@1|root	0	0	2	nuclease activity
COG1889@1|root	0	0	2	rRNA 2'-O-methyltransferase fibrillarin
COG2944@1|root	0	0	2	sequence-specific DNA binding
COG3039@1|root	0	0	2	Transposase
COG3316@1|root	0	0	2	DDE domain
COG3676@1|root	0	0	2	ISXO2-like transposase domain
KOG3539@1|root	0	0	2	Spondin_N
28H5D@1|root	0	0	1	Restriction endonuclease EcoRV
28HBW@1|root	0	0	1	Domain of unknown function (DUF1998)
28JGZ@1|root	0	0	1	-
28JT9@1|root	0	0	1	Domain of unknown function (DUF4338)
28KC2@1|root	0	0	1	CRISPR-associated protein GSU0053 (Cas_GSU0053)
2B1FT@1|root	0	0	1	-
2B1Z8@1|root	0	0	1	TIR domain
2C5PK@1|root	0	0	1	MTH538 TIR-like domain (DUF1863)
2DBGM@1|root	0	0	1	TIR domain
2DBSW@1|root	0	0	1	PFAM CRISPR-associated protein, GSU0054 family (Cas_GSU0054)
2F0GY@1|root	0	0	1	Domain of unknown function (DUF4868)
4QD0J@10239|Viruses	0	0	1	-
arCOG06565@1|root	0	0	1	-
COG1502@1|root	0	0	1	Catalyzes the reversible phosphatidyl group transfer from one phosphatidylglycerol molecule to another to form cardiolipin (CL) (diphosphatidylglycerol) and glycerol
COG2230@1|root	0	0	1	Cyclopropane fatty acid synthase
COG2865@1|root	0	0	1	Transcriptional regulator
COG2907@1|root	0	0	1	Flavin containing amine oxidoreductase
COG3325@1|root	0	0	1	PFAM chitin-binding domain 3 protein
KOG0908@1|root	0	0	1	PITH domain
COG2801@1|root	3	0	5	transposase
COG2176@1|root	1	0	5	Exonuclease
COG4279@1|root	2	0	4	zinc finger
COG3677@1|root	1	0	4	Transposase and inactivated derivatives
COG1432@1|root	2	0	3	OST-HTH/LOTUS domain
COG0323@1|root	2	0	2	Histidine kinase-, DNA gyrase B-, and HSP90-like ATPase
COG2963@1|root	2	0	2	COG2963, Transposase and inactivated derivatives
28MTH@1|root	1	0	2	Protein of unknown function (DUF4007)
COG2337@1|root	1	0	2	PemK-like, MazF-like toxin of type II toxin-antitoxin system
COG4412@1|root	1	0	2	peptidase activity, acting on L-amino acid peptides
COG0616@1|root	4	0	1	Serine dehydrogenase proteinase
COG1343@1|root	3	0	1	CRISPR (clustered regularly interspaced short palindromic repeat), is an adaptive immune system that provides protection against mobile genetic elements (viruses, transposable elements and conjugative plasmids).
COG0078@1|root	2	0	1	Reversibly catalyzes the transfer of the carbamoyl group from carbamoyl phosphate (CP) to the N(epsilon) atom of ornithine (ORN) to produce L-citrulline
COG1203@1|root	2	0	1	helicase superfamily c-terminal domain
COG2062@1|root	2	0	1	PFAM Phosphoglycerate mutase family
28IJY@1|root	1	0	1	CRISPR-associated protein GSU0053 (Cas_GSU0053)
28KAG@1|root	1	0	1	Abortive infection C-terminus
29YK4@1|root	1	0	1	Type II restriction enzyme SfiI
COG0210@1|root	1	0	1	PFAM UvrD REP helicase
COG0631@1|root	1	0	1	protein phosphatase 2C domain protein
COG1132@1|root	1	0	1	ABC transporter
COG1401@1|root	1	0	1	GTPase subunit of restriction endonuclease
COG2267@1|root	1	0	1	Alpha beta hydrolase
COG2856@1|root	1	0	1	Pfam:DUF955
COG3335@1|root	1	0	1	DDE superfamily endonuclease
COG3410@1|root	1	0	1	Uncharacterized conserved protein (DUF2075)
COG3481@1|root	1	0	1	nucleic acid binding OB-fold tRNA helicase-type
COG4268@1|root	1	0	1	McrBC 5-methylcytosine restriction system component
COG4886@1|root	1	0	1	Mycoplasma protein of unknown function, DUF285

## Sheet: Table S6 - unique OGs NOB
Table S6: Unique orthologs (eggNOG OGs) associated with genomes of Ca. Nitrosymbion.
eggNOG OG (root)	Ca. Nitrosymbion (n=12)	IVa (n=9)	Ivb (n=4)	Description provided by eggNOG
28NHW@1|root	10	0	0	-
COG4147@1|root	10	0	0	Sodium:solute symporter family
COG4430@1|root	10	0	0	Bacteriocin-protection, YdeI or OmpD-Associated
2BE1Z@1|root	9	0	0	-
2DB8Y@1|root	9	0	0	Uncharacterized protein conserved in bacteria (DUF2236)
2DFN7@1|root	9	0	0	-
2DT5B@1|root	9	0	0	-
COG4327@1|root	9	0	0	solute sodium symporter, small subunit; membrane; membrane; Domain of unknown function (DUF4212)
28H5T@1|root	8	0	0	-
2EDCN@1|root	8	0	0	-
2EJAI@1|root	8	0	0	-
COG1432@1|root	8	0	0	NYN domain
COG3514@1|root	8	0	0	BrnA antitoxin of type II toxin-antitoxin system
COG3943@1|root	8	0	0	COG3943 Virulence protein; Virulence protein RhuM family, Toxin-antitoxin system, toxin component, Fic
298AC@1|root	7	0	0	Antitoxin Phd_YefM, type II toxin-antitoxin system; Antitoxin Phd_YefM, type II toxin-antitoxin system
2BF9B@1|root	7	0	0	Cytochrome c554 and c-prime; Tetraheme-Cyt. c
2D74M@1|root	7	0	0	-
2DETT@1|root	7	0	0	-
2DGZ3@1|root	7	0	0	Antitoxin Phd_YefM, type II toxin-antitoxin system
2DR8X@1|root	7	0	0	-; -; -
2EF1J@1|root	7	0	0	-
COG3077@1|root	7	0	0	Addiction module antitoxin, RelB DinJ family; RelB antitoxin; bacterial-type proximal promoter sequence-specific DNA binding; RelB antitoxin
COG3248@1|root	7	0	0	Nucleoside-binding outer membrane; Nucleoside-binding outer membrane protein; Nucleoside-binding outer membrane
COG3742@1|root	7	0	0	Toxic component of a toxin-antitoxin (TA) module. An Rnase
COG4422@1|root	7	0	0	Protein of unknown function (DUF5131)
COG4423@1|root	7	0	0	PFAM Rv0623 family protein transcription factor
2A6UU@1|root	6	0	0	-; -
2DNRA@1|root	6	0	0	-; -
2EKGF@1|root	6	0	0	Domain of unknown function (DUF1902)
arCOG14015@1|root	6	0	0	-; -; -
COG2405@1|root	6	0	0	nucleic acid-binding protein contains PIN domain
COG3240@1|root	6	0	0	esterase
COG3324@1|root	6	0	0	glyoxalase bleomycin resistance protein dioxygenase; enzyme related to lactoylglutathione lyase; translation initiation factor activity; translation initiation factor activity
COG5499@1|root	6	0	0	transcriptional regulator; regulator; regulator; transcription regulator containing HTH domain; Helix-turn-helix XRE-family like proteins
COG5550@1|root	6	0	0	-; -
28HGF@1|root	5	0	0	PFAM TraU
28IG0@1|root	5	0	0	-; -; -; -
28IWY@1|root	5	0	0	-; -; -
28JT9@1|root	5	0	0	Domain of unknown function (DUF4338); Domain of unknown function (DUF4338); Domain of unknown function (DUF4338)
28MTB@1|root	5	0	0	PFAM Conjugative relaxosome accessory transposon protein
28N2S@1|root	5	0	0	P63C domain; P63C domain; P63C domain; P63C domain
28PQH@1|root	5	0	0	-
299JR@1|root	5	0	0	HicA toxin of bacterial toxin-antitoxin,
29JYC@1|root	5	0	0	Antitoxin Phd_YefM, type II toxin-antitoxin system
2ASHK@1|root	5	0	0	-
2B9NZ@1|root	5	0	0	Protein of unknown function (DUF1579)
2CDV1@1|root	5	0	0	Type II site-specific deoxyribonuclease
2CEYG@1|root	5	0	0	Ribbon-helix-helix domain; Ribbon-helix-helix domain; Ribbon-helix-helix domain
2CGUX@1|root	5	0	0	Type-F conjugative transfer system protein TraW
2CK24@1|root	5	0	0	-
2DPTZ@1|root	5	0	0	-; -; -
2DPXT@1|root	5	0	0	-
2EA3G@1|root	5	0	0	Domain of unknown function (DUF4177)
2EKK5@1|root	5	0	0	Putative addiction module component
COG1662@1|root	5	0	0	PFAM IS1 transposase; PFAM IS1 transposase; PFAM IS1 transposase
COG3041@1|root	5	0	0	Bacterial toxin of type II toxin-antitoxin system, YafQ; Bacterial toxin of type II toxin-antitoxin system, YafQ; Bacterial toxin of type II toxin-antitoxin system, YafQ; Bacterial toxin of type II toxin-antitoxin system, YafQ
COG3306@1|root	5	0	0	Glycosyltransferase family 25 (LPS biosynthesis protein)
COG3600@1|root	5	0	0	Protein of unknown function (DUF4065)
COG4680@1|root	5	0	0	regulation of mRNA catabolic process; HigB_toxin, RelE-like toxic component of a toxin-antitoxin system
COG4683@1|root	5	0	0	Phage derived protein Gp49-like (DUF891)
COG4938@1|root	5	0	0	Protein of unknown function (DUF3696)
28H70@1|root	4	0	0	Multiubiquitin
28IJG@1|root	4	0	0	XamI restriction endonuclease
29PHP@1|root	4	0	0	Type-F conjugative transfer system pilin assembly protein
29R2N@1|root	4	0	0	-
29TB7@1|root	4	0	0	-
2A9IN@1|root	4	0	0	-
2AHTU@1|root	4	0	0	Antitoxin Phd_YefM, type II toxin-antitoxin system
2BB2W@1|root	4	0	0	Nuclease-related domain
2C1FP@1|root	4	0	0	-; -; -
2CF90@1|root	4	0	0	Nucleotidyltransferase substrate binding protein like
2DMZH@1|root	4	0	0	Protein of unknown function (DUF3800)
2DNYB@1|root	4	0	0	RloB-like protein;
2DP6R@1|root	4	0	0	-; -
2E5P1@1|root	4	0	0	Protein of unknown function (DUF2442);
2EH2T@1|root	4	0	0	-; -
arCOG06889@1|root	4	0	0	MTH538 TIR-like domain (DUF1863);
COG1141@1|root	4	0	0	4Fe-4S single cluster domain of Ferredoxin I
COG3321@1|root	4	0	0	polyketide synthase; polyketide synthase; PKS_KR; polyketide synthase
COG4861@1|root	4	0	0	Protein conserved in bacteria; Transcriptional regulator, AbiEi antitoxin, Type IV TA system
28HPH@1|root	3	0	0	-; -; -
28HYK@1|root	3	0	0	Protein of unknown function (DUF3800);
28I67@1|root	3	0	0	-; -
28I6N@1|root	3	0	0	-; -; -
28MI1@1|root	3	0	0	Nucleotidyl transferase AbiEii toxin, Type IV TA system;
2918Q@1|root	3	0	0	T3SS negative regulator,GrlR
294PF@1|root	3	0	0	-
296TN@1|root	3	0	0	Sulfotransferase domain
29RCQ@1|root	3	0	0	Domain of unknown function (DUF4276);
2A03C@1|root	3	0	0	-
2A1D2@1|root	3	0	0	Protein of unknown function (DUF2442)
2A1G6@1|root	3	0	0	-
2AEIE@1|root	3	0	0	-
2C1VC@1|root	3	0	0	-; -; -
2C72C@1|root	3	0	0	Domain of unknown function (DUF4926);
2DM5T@1|root	3	0	0	Domain of unknown function (DUF4126);
2DPG5@1|root	3	0	0	Protein of unknown function (DUF2442);
2DRQZ@1|root	3	0	0	Restriction endonuclease;
2E46S@1|root	3	0	0	-; -; -
2E4D4@1|root	3	0	0	-
2E8SU@1|root	3	0	0	-; -
2E9JM@1|root	3	0	0	-
2EANF@1|root	3	0	0	-
2EAQB@1|root	3	0	0	-; -
2EFH4@1|root	3	0	0	-; -
2EGWS@1|root	3	0	0	-
2EPQB@1|root	3	0	0	Putative addiction module component
2EUCM@1|root	3	0	0	-
2EUJ6@1|root	3	0	0	-; -; -
2F194@1|root	3	0	0	-
arCOG06613@1|root	3	0	0	AIPR protein; AIPR protein; AIPR protein
arCOG06916@1|root	3	0	0	Domain of unknown function (DUF4276);
arCOG10846@1|root	3	0	0	nuclease activity;
COG0641@1|root	3	0	0	Radical SAM superfamily; radical SAM
COG1431@1|root	3	0	0	Peptidase, M16; PFAM Stem cell self-renewal protein Piwi; -
COG1630@1|root	3	0	0	NurA;
COG2301@1|root	3	0	0	Belongs to the HpcH HpaI aldolase family; Belongs to the HpcH HpaI aldolase family; Belongs to the HpcH HpaI aldolase family
COG2357@1|root	3	0	0	Region found in RelA / SpoT proteins; guanosine tetraphosphate metabolic process; Region found in RelA / SpoT proteins
COG2886@1|root	3	0	0	Uncharacterised protein family (UPF0175); PFAM Uncharacterised protein family UPF0175
COG3239@1|root	3	0	0	Alkane 1-monooxygenase; Fatty acid desaturase; Alkane 1-monooxygenase
COG3512@1|root	3	0	0	CRISPR (clustered regularly interspaced short palindromic repeat), is an adaptive immune system that provides protection against mobile genetic elements (viruses, transposable elements and conjugative plasmids).
COG3513@1|root	3	0	0	CRISPR (clustered regularly interspaced short palindromic repeat) is an adaptive immune system that provides protection against mobile genetic elements (viruses, transposable elements and conjugative plasmids).
COG3645@1|root	3	0	0	DNA-damage-inducible protein d; Psort location Cytoplasmic, score 8.96; SOS response
COG3886@1|root	3	0	0	PLD-like domain; PLD-like domain; PLD-like domain
COG5378@1|root	3	0	0	PIN domain
28H5D@1|root	2	0	0	Restriction endonuclease EcoRV; Restriction endonuclease EcoRV
28J7V@1|root	2	0	0	NgoMIV restriction enzyme
28JMM@1|root	2	0	0	-; -
28K3C@1|root	2	0	0	-
28KC2@1|root	2	0	0	CRISPR-associated protein GSU0053 (Cas_GSU0053); CRISPR-associated protein GSU0053 (Cas_GSU0053)
28M2G@1|root	2	0	0	Protein of unknown function (DUF3800)
28M70@1|root	2	0	0	PFAM Restriction endonuclease, type II, Bpu10I
28PTH@1|root	2	0	0	-; -; -
28WCA@1|root	2	0	0	-
28Z22@1|root	2	0	0	-
294EY@1|root	2	0	0	-
29ATZ@1|root	2	0	0	-
29X54@1|root	2	0	0	Protein of unknown function (DUF2442); Protein of unknown function (DUF2442)
2AG75@1|root	2	0	0	-; -
2B3FR@1|root	2	0	0	-
2BHNR@1|root	2	0	0	Domain of unknown function (DUF4160)
2BK4D@1|root	2	0	0	-; -
2BNF2@1|root	2	0	0	-; -
2BQUW@1|root	2	0	0	-
2BWMX@1|root	2	0	0	-; -
2C10S@1|root	2	0	0	Restriction endonuclease NotI
2C5KY@1|root	2	0	0	-
2C8CT@1|root	2	0	0	-
2C8HQ@1|root	2	0	0	-; -
2CCKR@1|root	2	0	0	-
2CHG4@1|root	2	0	0	-; -
2CM4P@1|root	2	0	0	-
2CNI4@1|root	2	0	0	-; -
2CT64@1|root	2	0	0	HicA toxin of bacterial toxin-antitoxin,
2DBEM@1|root	2	0	0	Domain of unknown function (DUF4433); Domain of unknown function (DUF4433)
2DGKD@1|root	2	0	0	-
2DM15@1|root	2	0	0	Methyltransferase FkbM domain
2DMID@1|root	2	0	0	-
2DMWM@1|root	2	0	0	-; -
2DP1W@1|root	2	0	0	-
2DQR1@1|root	2	0	0	-
2DR05@1|root	2	0	0	Peptidase inhibitor I78 family
2DRAI@1|root	2	0	0	-
2DS95@1|root	2	0	0	-
2DSUP@1|root	2	0	0	-
2DW5W@1|root	2	0	0	-
2DYDA@1|root	2	0	0	PIN domain
2E3CI@1|root	2	0	0	ParE toxin of type II toxin-antitoxin system, parDE; ParE toxin of type II toxin-antitoxin system, parDE
2E4HV@1|root	2	0	0	-; -
2E9J1@1|root	2	0	0	-
2EAFZ@1|root	2	0	0	Domain of unknown function (DUF4393)
2EAZ1@1|root	2	0	0	Evidence 3 Function proposed based on presence of conserved amino acid motif, structural feature or limited homology
2ED35@1|root	2	0	0	-
2EFXV@1|root	2	0	0	Nitrile hydratase; Nitrile hydratase; Nitrile hydratase; Nitrile hydratase
2EH8B@1|root	2	0	0	-
2EHW9@1|root	2	0	0	-; -
2EPPT@1|root	2	0	0	-
2F4SE@1|root	2	0	0	-
2FFE4@1|root	2	0	0	-
arCOG12551@1|root	2	0	0	Putative PD-(D/E)XK family member, (DUF4420); Putative PD-(D/E)XK family member, (DUF4420)
COG1260@1|root	2	0	0	Myo-inositol-1-phosphate synthase
COG1546@1|root	2	0	0	TIGRFAM competence damage-inducible protein CinA; Belongs to the CinA family
COG1637@1|root	2	0	0	Domain of unknown function (DUF4268); Domain of unknown function (DUF4268)
COG1746@1|root	2	0	0	tRNA cytidylyltransferase activity; tRNA cytidylyltransferase activity
COG1879@1|root	2	0	0	PFAM periplasmic binding protein LacI transcriptional regulator; PFAM periplasmic binding protein LacI transcriptional regulator
COG3013@1|root	2	0	0	YfbU domain; YfbU domain
COG3972@1|root	2	0	0	UvrD-like helicase C-terminal domain; DNA helicase
COG5619@1|root	2	0	0	Uncharacterized conserved protein (DUF2290); Uncharacterized conserved protein (DUF2290)
KOG1435@1|root	2	0	0	sterol delta7 reductase activity
28H52@1|root	1	0	0	Protein of unknown function (DUF1329)
28HJT@1|root	1	0	0	PFAM Restriction endonuclease BamHI
28ICZ@1|root	1	0	0	SIR2-like domain
28IYQ@1|root	1	0	0	Type II restriction endonuclease EcoO109I
28J59@1|root	1	0	0	-
28J8Z@1|root	1	0	0	-
28J9C@1|root	1	0	0	Restriction endonuclease BsobI
28JFH@1|root	1	0	0	TIGRFAM CRISPR-associated protein, Cse1 family
28JYP@1|root	1	0	0	RES domain
28KC1@1|root	1	0	0	F plasmid TraN appears to recognize OmpA in the recipient cell
28KU8@1|root	1	0	0	STELLO glycosyltransferases
28KYP@1|root	1	0	0	Domain of unknown function DUF1828
28M0F@1|root	1	0	0	-
28MBM@1|root	1	0	0	-
28MDY@1|root	1	0	0	-
28MTH@1|root	1	0	0	Protein of unknown function (DUF4007)
28NJ6@1|root	1	0	0	Beta protein
28NVF@1|root	1	0	0	-
28NWR@1|root	1	0	0	PD-(D/E)XK nuclease superfamily; PD-(D/E)XK nuclease superfamily
28PA4@1|root	1	0	0	-
28Q19@1|root	1	0	0	Protein of unknown function (DUF1524)
28QM9@1|root	1	0	0	Protein of unknown function (DUF3800)
28WYZ@1|root	1	0	0	-
29WR2@1|root	1	0	0	Protein of unknown function (DUF2442)
29WR8@1|root	1	0	0	Uncharacterized protein conserved in bacteria (DUF2236)
29YK4@1|root	1	0	0	Type II restriction enzyme SfiI
2A0GS@1|root	1	0	0	-
2A3Z6@1|root	1	0	0	-
2A4D2@1|root	1	0	0	Protein of unknown function (DUF2905)
2AGFQ@1|root	1	0	0	-
2AHDV@1|root	1	0	0	-
2AHYN@1|root	1	0	0	-
2AJDX@1|root	1	0	0	-
2ANBB@1|root	1	0	0	-
2AP99@1|root	1	0	0	-
2AUQT@1|root	1	0	0	-
2AWGV@1|root	1	0	0	-
2AY5K@1|root	1	0	0	-
2B6ZF@1|root	1	0	0	-
2BFBB@1|root	1	0	0	-
2BJH7@1|root	1	0	0	-
2BK2H@1|root	1	0	0	Restriction endonuclease BglII
2BM5T@1|root	1	0	0	-
2BMG5@1|root	1	0	0	-
2BPIW@1|root	1	0	0	-
2BR06@1|root	1	0	0	-
2BV38@1|root	1	0	0	SIR2-like domain
2BVMY@1|root	1	0	0	-
2BWTI@1|root	1	0	0	-
2BX5R@1|root	1	0	0	-
2BXAG@1|root	1	0	0	-
2BXCR@1|root	1	0	0	-
2BZTS@1|root	1	0	0	-
2C10P@1|root	1	0	0	-
2C1S9@1|root	1	0	0	-
2C1W3@1|root	1	0	0	-
2C20N@1|root	1	0	0	-
2C2MK@1|root	1	0	0	Restriction endonuclease NotI
2C40F@1|root	1	0	0	-
2C5WF@1|root	1	0	0	Restriction endonuclease
2C62F@1|root	1	0	0	-
2C6PE@1|root	1	0	0	-
2C851@1|root	1	0	0	-
2C86X@1|root	1	0	0	-
2C9UE@1|root	1	0	0	-
2CB4H@1|root	1	0	0	-
2CE0P@1|root	1	0	0	-
2CEEW@1|root	1	0	0	-
2CEMP@1|root	1	0	0	-
2CH9B@1|root	1	0	0	CRISPR-associated protein (Cas_Cas5)
2CI7T@1|root	1	0	0	-
2CKI7@1|root	1	0	0	-
2CKQA@1|root	1	0	0	-
2CV9G@1|root	1	0	0	-
2CWAR@1|root	1	0	0	-
2D16E@1|root	1	0	0	Motility quorum-sensing regulator, toxin of MqsA
2DAFR@1|root	1	0	0	ParD-like antitoxin of type II bacterial toxin-antitoxin system
2DB8R@1|root	1	0	0	-
2DB9A@1|root	1	0	0	Psort location Cytoplasmic, score
2DBHK@1|root	1	0	0	CRISPR-associated protein, GSU0054 family (Cas_GSU0054)
2DBHY@1|root	1	0	0	-
2DBJ6@1|root	1	0	0	KilA-N
2DBQ2@1|root	1	0	0	-
2DC1X@1|root	1	0	0	CRISPR associated protein
2DCA2@1|root	1	0	0	-
2DE59@1|root	1	0	0	-
2DJN0@1|root	1	0	0	MTH538 TIR-like domain (DUF1863)
2DM29@1|root	1	0	0	Abortive infection C-terminus
2DMGG@1|root	1	0	0	-
2DMPM@1|root	1	0	0	-; -
2DN1S@1|root	1	0	0	Golgi phosphoprotein 3 (GPP34)
2DNAB@1|root	1	0	0	Domain of unknown function (DUF4433)
2DNVU@1|root	1	0	0	Protein of unknown function (DUF2442)
2DP4H@1|root	1	0	0	Protein of unknown function (DUF2442)
2DPB2@1|root	1	0	0	-
2DPCE@1|root	1	0	0	-
2DPDF@1|root	1	0	0	-
2DQUE@1|root	1	0	0	-
2DRB5@1|root	1	0	0	Putative addiction module component
2DT95@1|root	1	0	0	-
2DTZU@1|root	1	0	0	-
2DU51@1|root	1	0	0	-
2DU5G@1|root	1	0	0	Antitoxin Phd_YefM, type II toxin-antitoxin system
2DW4I@1|root	1	0	0	-
2DYKZ@1|root	1	0	0	LAGLIDADG endonuclease
2DZQY@1|root	1	0	0	-
2DZT9@1|root	1	0	0	-
2DZZK@1|root	1	0	0	-
2E0UP@1|root	1	0	0	-
2E0WH@1|root	1	0	0	restriction endonuclease
2E10U@1|root	1	0	0	-
2E24U@1|root	1	0	0	-
2E25F@1|root	1	0	0	-
2E2T3@1|root	1	0	0	-
2E3P3@1|root	1	0	0	-
2E3ZN@1|root	1	0	0	-
2E45P@1|root	1	0	0	-
2E5ZM@1|root	1	0	0	-
2E6MH@1|root	1	0	0	Domain of unknown function (DUF4160)
2E7J7@1|root	1	0	0	-
2E8MC@1|root	1	0	0	-
2E953@1|root	1	0	0	-
2E9PK@1|root	1	0	0	Domain of unknown function (DUF4258)
2EA28@1|root	1	0	0	Domain of unknown function (DUF4326)
2EB1N@1|root	1	0	0	-
2EBHJ@1|root	1	0	0	-
2EE2G@1|root	1	0	0	-
2EG2X@1|root	1	0	0	-
2EGD8@1|root	1	0	0	-
2EGI4@1|root	1	0	0	-
2EIHU@1|root	1	0	0	Protein of unknown function (DUF2442)
2EIIA@1|root	1	0	0	CRISPR associated protein Cas1
2EKA7@1|root	1	0	0	Multiubiquitin
2EKBW@1|root	1	0	0	-
2EMZW@1|root	1	0	0	-
2EN6U@1|root	1	0	0	STAS-like domain of unknown function (DUF4325)
2ENFS@1|root	1	0	0	-
2EPC0@1|root	1	0	0	-
2EQ8V@1|root	1	0	0	-
2ERZX@1|root	1	0	0	-
2ESEF@1|root	1	0	0	-
2ETCA@1|root	1	0	0	TIR domain
2EXE2@1|root	1	0	0	-
2F57W@1|root	1	0	0	Protein of unknown function (DUF3800)
2FBW8@1|root	1	0	0	-
2FBYB@1|root	1	0	0	-
2FE6T@1|root	1	0	0	-; -
2FGA9@1|root	1	0	0	-
2FK18@1|root	1	0	0	-
arCOG01426@1|root	1	0	0	-
arCOG04629@1|root	1	0	0	Uncharacterised protein family (UPF0175)
arCOG05255@1|root	1	0	0	STAS-like domain of unknown function (DUF4325)
arCOG05276@1|root	1	0	0	-
arCOG08210@1|root	1	0	0	-; -
arCOG08856@1|root	1	0	0	Psort location Cytoplasmic, score 8.96
arCOG11468@1|root	1	0	0	-; -
arCOG13036@1|root	1	0	0	-
arCOG13189@1|root	1	0	0	-
arCOG13199@1|root	1	0	0	-
COG0143@1|root	1	0	0	Is required not only for elongation of protein synthesis but also for the initiation of all mRNA translation through initiator tRNA(fMet) aminoacylation
COG1195@1|root	1	0	0	DNA synthesis involved in DNA repair
COG1205@1|root	1	0	0	DEAD DEAH box helicase
COG1372@1|root	1	0	0	intein-mediated protein splicing
COG1567@1|root	1	0	0	CRISPR-associated RAMP protein, Csm4 family
COG1574@1|root	1	0	0	Amidohydrolase family
COG1788@1|root	1	0	0	Coenzyme A transferase
COG1809@1|root	1	0	0	(2R)-phospho-3-sulfolactate synthase (ComA); (2R)-phospho-3-sulfolactate synthase (ComA)
COG1910@1|root	1	0	0	DNA binding domain, excisionase family
COG2057@1|root	1	0	0	Acyl CoA acetate 3-ketoacid CoA transferase, beta subunit
COG2233@1|root	1	0	0	xanthine
COG2515@1|root	1	0	0	Catalyzes a cyclopropane ring-opening reaction, the irreversible conversion of 1-aminocyclopropane-1-carboxylate (ACC) to ammonia and alpha-ketobutyrate. Allows growth on ACC as a nitrogen source
COG2522@1|root	1	0	0	sequence-specific DNA binding
COG2895@1|root	1	0	0	Belongs to the TRAFAC class translation factor GTPase superfamily. Classic translation factor GTPase family. CysN NodQ subfamily
COG2927@1|root	1	0	0	DNA polymerase III, chi subunit
COG2932@1|root	1	0	0	sequence-specific DNA binding
COG3038@1|root	1	0	0	cytochrome b561
COG3203@1|root	1	0	0	Forms passive diffusion pores that allow small molecular weight hydrophilic materials across the outer membrane; Protein of unknown function (DUF1302)
COG3392@1|root	1	0	0	D12 class N6 adenine-specific DNA methyltransferase
COG3410@1|root	1	0	0	Uncharacterized conserved protein (DUF2075)
COG3421@1|root	1	0	0	Type III restriction enzyme, res subunit
COG3428@1|root	1	0	0	Bacterial PH domain
COG3465@1|root	1	0	0	-
COG3470@1|root	1	0	0	protein probably involved in high-affinity Fe2 transport
COG3503@1|root	1	0	0	Protein of unknown function (DUF1624)
COG3571@1|root	1	0	0	Dienelactone hydrolase family
COG3740@1|root	1	0	0	Caudovirus prohead serine protease
COG3793@1|root	1	0	0	Tellurite resistance protein TerB
COG4341@1|root	1	0	0	phosphohydrolase
COG4644@1|root	1	0	0	Transposase
COG4770@1|root	1	0	0	PFAM biotin lipoyl attachment domain-containing protein
COG4849@1|root	1	0	0	Nucleotidyl transferase AbiEii toxin, Type IV TA system
COG4928@1|root	1	0	0	KAP family P-loop domain
COG4933@1|root	1	0	0	rRNA binding
COG5316@1|root	1	0	0	Domain of unknown function (DUF4139)
COG5433@1|root	1	0	0	transposase activity
COG5464@1|root	1	0	0	double-stranded DNA endodeoxyribonuclease activity

## Sheet: Table S7 - hallmark genes AOA
Table S7: Functional annotation of hallmark genes for chemolithoautotrophic ammonia-oxidation and carbon fixation.
							Ca. Nitrosokoinonia kreatosae	Ca. Nitrosokoinonia sp. of Ircina ramosa	Ca. Nitrosokoinonia sp. of Theonella swinhoei	Ca. Nitrosokoinonia sp. of Petrosia ficiformis	Cenarcheaum symbiosum of Axinella mexicana	Ca. Nitrosospongia ianthellae of Ianthella basta	Nitrosopumilus sp. of Lophophysema eversa	Nitrosopumilus sp. of Cymbastela concentrica	Nitrosopumilus sp. of Suberites sp.	Cenarcheaum sp. of Stylissa flabelliformis	Nitrosopumilaceae of Aplysina aerophoba	Nitrosopumilaceae of Rhopaloeides odorabile	Nitrosoarchaeum koreense MY1	Nitrosopumilus piranensis D3C	Nitrosopumilus maritimus SCM1
							sponge	sponge	spong	sponge	sponge	sponge	sponge	sponge	sponge	sponge	sponge	sponge	soil	marine	marine
			arCOG	thaumarchaeal eggnog OG	notes	Nmar_loci to compare	IRC_PAM_SB0663_bin_5.proteins	IRC_PAM_SB0662_bin_33.proteins	GCA_016126025.1_ASM1612602v1_genomic.proteins	GCA_021296165.1_ASM2129616v1_genomic.proteins	AXIM_hallam_GCA_000200715.1_genomic.proteins	IB2_shallow_metabat_bins_Nitrosopumilus.proteins	LOPHE_tianQian_GCA_001543015.1_ASM154301v1_genomic.proteins	CYMC_moitinhoThomas_67496.assembled.proteins	SUB_tianQian_GCA_001541925.1_ASM154192v1_genomic.proteins	STY3_bin_6.proteins	APA_bin_56.proteins	RHO2_bin_25.proteins	GCA_000220175.2_ASM22017v1_genomic.proteins	GCA_000875775.1_ASM87577v1_genomic.proteins	GCA_000018465.1_ASM1846v1_genomic.proteins
Energy metabolism & ammonia utilization	Ammonia-monooxygenase
	amoA	ammonia monooxygenase subunit A	arCOG08676	41SCF@651137|Thaumarchaeota	key gene AOAs	Nmar_1500	1	1	1	0	1	1	1	1	1	1	1	1	1	1	1
	amoX	ammonia monooxygenase subunit X	arCOG10586	41STH@651137|Thaumarchaeota		Nmar_1501	1	1	1	0	1	1	1	1	1	1	1	1	1	1	1
	amoB	ammonia monooxygenase subunit B	arCOG08675	41SI5@651137|Thaumarchaeota		Nmar_1503	1	1	1	0	1	1	1	1	1	1	1	1	1	2	1
	amoC	ammonia monooxygenase subunit C	arCOG08699	41S8N@651137|Thaumarchaeota		Nmar_1502	1	1	0	0	2	1	1	1	4	1	1	1	1	1	1
	amoY	ammonia monooxygenase subunit Y	arCOG08672	41SU2@651137|Thaumarchaeota		Nmar_1506	1	0	1	0	1	1	1	1	1	1	1	1	1	1	1
	amoZ	ammonia monooxygenase subunit Z	arCOG10587	41SVM@651137|Thaumarchaeota		Nmar_1507	1	1	1	1	1	1	1	1	1	1	1	2	1	2	1
	periplasmic multicopper oxidases (oxidation of NH2OH)
		PFAM blue (type 1) copper domain protein / Multicopper	arCOG02926 / arCOG03914	41SWV@651137|Thaumarchaeota	(Cu-oxidase_2, Cu-oxidase_3, Copper-bind, Cupredoxin), multicopper oxidase type 3	Nmar_1354	0	0	0	0	0	0	0	0	0	0	0	0	0	0	1
		PFAM blue (type 1) copper domain protein / Multicopper	arCOG02926 / arCOG03914	41SY3@651137|Thaumarchaeota	(Cu-oxidase_2, Cu-oxidase_3, Cupredoxin_1, Copper_bind)	-	0	0	0	0	0	0	0	0	0	0	0	0	1	1	0
	Cu-HAO	multicopper oxidase	arCOG03914	41S77@651137|Thaumarchaeota	putatively involved in the hydroxylamine oxidation - NcgA-like (nirK cluster gene A) MC (Walker et al. 2010, W Qin et al. 2018); colocated with ZIP metal transport family - metal homeostasis); 2dMCO (Cu_oxidase_2, Cu_oxidase_3)	Nmar_1663, Nmar_1131	1	1	1	1	1	1	1	1	1	1	1	1	1	1	2
	mco	multicopper oxidase	arCOG03914	41T22@651137|Thaumarchaeota	located next to genes of Complex IV; Copper_bind, Cu_oxidase_3		1	1	1	1	0	1	0	0	1	1	1	1	1	1	0
	mco	multicopper oxidase	seed_ortholog@436308.Nmar_1136|-	arCOG03914@2157|Archaea	3dMCO (Cu_oxidase_2, Cu_oxidase_3, Cu_oxidase, Copper_bind, TAT_signal)	Nmar_1136	0	0	0	0	0	0	0	0	0	0	0	0	0	1	1
	Cu-nirK	putative copper-containig nitrite reductase	arCOG03914	41SZT@651137|Thaumarchaeota	KEGG: K00368, Cu_oxidase_3	Nmar_1667, Nmar_1259	1	1	2	2	0	1	1	1	1	1	1	1	1	1	2
	Ammonia transporters
	amt2	ammonia transporter	arCOG04397	41SY0@651137|Thaumarchaeota	ammonia transporter (high affinity)	Nmar_1698	1	1	1	1	2	1	1	1	1	1	0	1	1	1	1
	amt1	ammonia transporter	arCOG04397	41SZ0@651137|Thaumarchaeota	ammonia transporter (low affinity)	Nmar_0588	0	0	0	0	0	0	0	0	1	0	0	0	1	1	1
	Urease and alternative ammonia sources
	ureD	urease accessory protein ureD	arCOG04529	41SBH@651137|Thaumarchaeota	urea		0	1	1	1	1	0	0	1	0	0	0	0	0	1	0
	ureG	urease accessory protein ureG	arCOG01231	41SAZ@651137|Thaumarchaeota			1	1	1	1	1	1	0	1	0	0	1	1	0	1	0
	ureF	urease accessory protein ureF	arCOG04530	41SG4@651137|Thaumarchaeota			0	1	1	1	1	0	0	1	0	0	0	1	0	1	0
	ureE	urease accessory protein ureE	arCOG06188	41STJ@651137|Thaumarchaeota			0	0	0	0	1	0	0	1	0	0	1	0	0	1	0
	ureC	urea amidohydrolase (urease), subunit alpha	arCOG00698	41S7M@651137|Thaumarchaeota			1	1	1	1	1	1	0	1	0	0	1	1	0	1	0
	ureB	urea amidohydrolase (urease), subunit beta	arCOG04527	41T4P@651137|Thaumarchaeota			0	0	1	1	1	0	0	0	0	0	1	0	0	1	0
	ureA	urea amidohydrolase (urease), subunit gamma	arCOG04528	41SPI@651137|Thaumarchaeota			0	0	0	0	1	0	0	1	0	0	1	1	0	1	0
	nitA	Nitrilase cyanide hydratase and apolipoprotein N-acyltransferase	arCOG00062	41SF8@651137|Thaumarchaeota	Nitrilase/Cyanide hydratase	Nmar_1633, Nmar_0650	1	1	1	1	1	1	2	1	2	0	1	2	1	2	2
	cre1/arfB	Creatininase amidohydralase	arCOG04536	41SNC@651137|Thaumarchaeota	Creatiniase / Creatinine amidohyrolase	Nmar_0222	1	1	1	1	1	1	1	1	1	1	1	1	1	1	1
		Cytosine deaminase	arCOG00692	41S61@651137|Thaumarchaeota	Creatinin degradation Step 1	Nmar_1613	1	1	0	1	1	1	1	1	1	1	1	1	1	1	1
		N-methylhydantoin amidohyrolase	arCOG01511	41SZ7@651137|Thaumarchaeota	Creatinin degradation step 2		0	0	1	1	0	0	0	0	1	1	1	1	1	0	0
		Creatinase amidohydralase	arCOG01000	41T14@651137|Thaumarchaeota	creatinase (creatine to urea)		1	0	1	1	1	1	1	1	1	1	0	1	1	1	1
	Electron-transfer flavoproteins
	(fixCX)	putative electron-transfer flavoprotein /FAD-dependent / fixCX-like	arCOG00570	41S82@651137|Thaumarchaeota	geranylgeranyl reductase	Nmar_0631	0	0	1	1	1	1	1	1	1	1	1	1	1	1	1
	(fixCX)	putative electron-transfer flavoprotein /FAD-dependent / fixCX-like	arCOG00570	41SBB@651137|Thaumarchaeota	FAD_binding_2	Nmar_1514	1	1	1	1	1	1	1	1	1	1	1	1	1	1	1
	(fixCX)	putative electron-transfer flavoprotein /FAD-dependent / fixCX-like	arCOG00570	41SCG@651137|Thaumarchaeota	Trp_halogenase	Nmar_0359	1	1	1	1	1	1	1	2	1	1	1	1	1	1	1
	(fixCX)	putative electron-transfer flavoprotein /FAD-dependent / fixCX-like	arCOG00570	41SB5@651137|Thaumarchaeota	FAD_binding_3	Nmar_1220	1	1	1	1	1	1	1	1	1	1	2	1	1	1	1
	etfA (fixB)	electron transfer flavoprotein, alpha subunit	arCOG00448	41SZJ@651137|Thaumarchaeota			0	0	0	0	0	0	0	0	0	0	0	0	0	0	0
	eftB (fixA)	electron transfer flavoprotein, beta subunit	arCOG00446	41SX2@651137|Thaumarchaeota			0	0	0	0	0	0	0	0	0	0	0	0	0	0	0
	Rieske proteins and ferredoxins
	sdx	rieske [2Fe-2S] iron-sulphur domain protein	arCOG02854	41STC@651137|Thaumarchaeota		Nmar_0965	1	1	1	1	1	0	1	1	1	1	1	1	1	1	1
		4Fe-4S ferredoxin iron-sulfur binding domain protein	arCOG00291	41SNB@651137|Thaumarchaeota		Nmar_1537	2	2	1	1	1	1	1	1	1	1	1	1	1	1	1
		4Fe-4S ferredoxin iron-sulfur binding domain protein	arCOG00291	41T34@651137|Thaumarchaeota		-	0	0	1	1	1	1	0	1	1	1	1	1	1	0	0
		4Fe-4S ferredoxin iron-sulfur binding domain protein	arCOG00291	arCOG00291@2157|Archaea		Nmar_1765	0	0	0	0	0	0	1	0	0	0	0	0	0	1	1
		ferredoxin	arCOG04548	41SH5@651137|Thaumarchaeota		Nmar_0443	1	1	1	1	1	1	1	1	1	1	1	1	1	1	1
		COG2146 Ferredoxin	arCOG02852	arCOG02852	COG2146 Ferredoxin subunits of nitrite reductase and ring-hydroxylating dioxygenases	Nmar_0162	1	0	1	0	0	1	0	0	0	0	0	0	0	0	1
	ferB	PFAM 4Fe-4S dicluster domain	arCOG04548	41SI0@651137|Thaumarchaeota		Nmar_0238, Nmar_0239	1	1	1	1	2	2	2	2	3	1	2	2	2	2	2
		PFAM Rieske 2Fe-2S domain	arCOG01720	41SCE@651137|Thaumarchaeota		Nmar_1544	1	1	1	1	1	1	1	1	1	1	1	1	1	1	1
	Electron carriers, plastocyanines
		blue (type 1) copper domain protein	arCOG02926	41SPG@651137|Thaumarchaeota	PFAM Rieske 2Fe-2S domain	Nmar_1542, Nmar_1142	1	2	2	1	1	1	1	1	1	0	1	0	1	2	3
		blue (type 1) copper domain protein	arCOG02926	41T8E@651137|Thaumarchaeota	PFAM Copper binding proteins, plastocyanin azurin family	Nmar_0918	0	0	0	0	0	0	1	1	0	0	0	0	0	1	1
		blue (type 1) copper domain protein	arCOG02926	41TAN@651137|Thaumarchaeota	PFAM Copper binding proteins, plastocyanin azurin family	Nmar_1443	1	1	0	1	0	0	1	1	1	0	1	1	1	1	1
		PFAM blue (type 1) copper domain protein / Blue copper protein	arCOG01594	41SBF@651137|Thaumarchaeota	MGS-like domain	Nmar_0185	1	1	1	1	2	1	1	1	1	1	2	1	1	1	1
		PFAM blue (type 1) copper domain protein / -	arCOG02926 / arCOG06255	arCOG06255,arCOG02926,arCOG06255		Nmar_1102	1	1	1	1	0	1	0	1	0	0	1	0	1	1	1
		PFAM blue (type 1) copper domain protein / Fibronectin type III domain protein	arCOG02926 / arCOG05978	arCOG05978,arCOG02926,arCOG05978		Nmar_1040	0	0	0	0	0	0	0	0	0	0	0	0	1	1	0
		PFAM blue (type 1) copper domain protein / copper ion binding	arCOG02926 / arCOG08795	arCOG02926@2157|Archaea / arCOG08795@2157|Archaea		-	0	0	0	0	0	0	1	0	1	0	1	0	2	1	0
		PFAM blue (type 1) copper domain protein / sister chromatid segregation	arCOG02926 / arCOG10350	arCOG02926@2157|Archaea / arCOG10350@2157|Archaea		-	0	1	0	0	0	1	1	0	1	0	1	1	0	1	0
		PFAM blue (type 1) copper domain protein / Fibronectin type III domain protein / LamG domain protein jellyroll fold domain protein	arCOG02926 / arCOG05978 / arCOG07813	arCOG02926@2157|Archaea / arCOG05978@2157|Archaea / arCOG07813@2157|Archaea		Nmar_1073	0	0	0	0	0	0	0	0	0	0	0	0	0	0	1
		blue (type 1) copper domain protein	arCOG02926	arCOG02926@2157|Archaea	cupredoxin (Nmar_1307) isolated from N. maritimus catalyzing oxidation of NO to nitrite (Hosseinzadeh et al., 2016); seed.ortholog of the one copy in target MAGs is Nmar_1273 = periplasmic membrane	Nmar_1650, Nmar_1665, Nmar_1637, Nmar_1678, Nmar_0815, Nmar_1161, Nmar_1250, Nmar_1273, Nmar_0004, Nmar_1129, Nmar_1307	2	2	3	1	3	2	3	3	5	5	1	5	3	5	11
	QRED	plastocyanin	arCOG02926 / arCOG02929	41SHN@651137|Thaumarchaeota	QRED - quinone reductase electron transfer pathway (Walker et al., 2010); Copperbind & Cupredoxin_1	Nmar_1226	1	2	1	1	1	2	1	1	1	1	1	1	1	1	1
		plastocyanin	arCOG02929	41T61@651137|Thaumarchaeota		-	0	0	0	0	0	0	0	0	0	0	0	0	1	0	0
		putative cupredoxin	arCOG11327	41T5V@651137|Thaumarchaeota		Nmar_1365	0	0	0	0	0	0	0	0	0	0	1	0	2	1	1
		Periplasmic protein of plastocyanin/azurin family protein	arCOG08798	41SZ3@651137|Thaumarchaeota		Nmar_0730	0	0	0	0	0	1	1	1	0	1	2	1	0	1	1
		Periplasmic protein of plastocyanin/azurin family protein	arCOG08764	arCOG08764@2157|Archaea		Nmar_1753	1	1	2	1	1	1	1	0	0	1	0	0	1	1	1
	Nitrogen regulatory protein PII
		Belongs to the P(II) protein family	arCOG02305	41TB5@651137|Thaumarchaeota	Belongs to the P(II) protein family	Nmar_1523	1	0	1	1	0	0	1	1	1	0	1	1	1	1	1
		Belongs to the P(II) protein family	arCOG02305	arCOG02305@2157|Archaea	Belongs to the P(II) protein family	Nmar_0587, Nmar_1317	0	0	0	0	1	0	2	2	2	0	0	0	4	3	3
		Nitrogen regulatory protein P-II	arCOG11286	arCOG11286@2157|Archaea		Nmar_0486	0	0	0	0	0	1	1	1	1	0	0	0	0	1	1
	alternative NADH dehydrogenases, type-II NADH dehydrogenase, NADH-dependent FMN reductases, FAD dependent oxidoreductases
	pndr	putative FAD-dependent pyridine nucleotide-disulphide oxidoreductase (sulfide:quinone oxidoreductase-like)	arCOG01064	41SZR@651137|Thaumarchaeota	PFAM FAD-dependent pyridine nucleotide-disulphide oxidoreductase	Nmar_1785	1	1	1	1	0	0	1	0	1	0	1	0	1	1	1
		COG1252 NADH dehydrogenase, FAD-containing subunit	arCOG01067	arCOG01067@2157|Archaea	NADH dehydrogenase	Nmar_0008	2	1	1	2	1	1	2	2	1	0	1	2	1	2	1
		NAD(P)H-dependent FMN reductase	arCOG04624	41T2F@651137|Thaumarchaeota	NADH dehydrogenase, NAD(P)H-FMN reductase	Nmar_1737	1	1	1	1	1	1	1	1	3	1	1	1	1	1	1
		NAD(P)H-dependent FMN reductase	arCOG04624	arCOG04624@2157|Archaea		Nmar_0654	0	0	0	0	0	0	1	0	0	0	0	0	0	1	1
	ssuE1	NAD(P)H-dependent FMN reductase	arCOG04624	41T7Y@651137|Thaumarchaeota			0	0	0	0	0	0	0	0	0	0	0	0	1	0	0
	fnr	COG1018 Flavodoxin reductases (ferredoxin-NADPH reductases) family 1	arCOG02200	41S72@651137|Thaumarchaeota	oxidoreductase FAD NAD(P)-binding	Nmar_0253, Nmar_0267	1	1	1	1	2	2	2	2	2	1	2	2	2	2	2
	glcD	COG0277 FAD FMN-containing dehydrogenases	arCOG00337	41T0E@651137|Thaumarchaeota		Nmar_0734	2	1	1	1	0	0	1	0	1	0	2	1	0	1	1
		FAD dependent oxidoreductase	arCOG00754	41SXA@651137|Thaumarchaeota		Nmar_0409	1	1	1	1	1	1	1	1	1	1	1	1	1	1	1
	Glutamate and Glutamine
	gdhA1	Glutamate dehydrogenase	arCOG01352	41S7T@651137|Thaumarchaeota		Nmar_1312	1	1	1	1	1	1	1	1	1	1	1	1	1	1	1
	glnA	glutamine synthetase	arCOG01909	41SD6@651137|Thaumarchaeota		Nmar_1790, Nmar_1771	2	1	2	1	2	2	2	2	2	2	2	2	2	2	2
3-HP/4-HB cycle	3-hydroxypropionate-4-hydroxybutyrate pathway
	accB/pccB	Acetyl-CoA carboxylase, carboxyltransferase component (subunits alpha and beta)	arCOG02705	41SEH@651137|Thaumarchaeota	Acetyl-CoA carboxylase, carboxyltransferase component (subunits alpha and beta)	Nmar_0272	1	1	1	1	1	1	1	1	1	1	1	1	1	1	1
	accC/pccC	acetyl-CoA/propionyl-CoA carboxylase, biotin carboxylation subunit	arCOG01590	41SXC@651137|Thaumarchaeota	Carbamoyl-phosphate synthetase large chain domain protein	Nmar_0273	1	1	1	1	1	1	1	1	1	1	1	1	1	1	1
	accA/pccA	biotin carboxyl carrier protein of put. acetyl-CoA/ propionyl-CoA carboxylase	arCOG02095	41SKA@651137|Thaumarchaeota	Biotin-requiring enzyme	Nmar_0274	1	1	1	1	1	1	1	1	1	1	1	1	1	1	1
	mcr	malonyl-CoA reductase	arCOG00494	41SFD@651137|Thaumarchaeota		Nmar_1586	1	1	1	1	1	1	1	1	1	1	1	1	1	1	1
		3-hydroxypropionate dehydrogenase (NADP+)
	msr	malonic semialdehyde reductase	arCOG00984	41SFC@651137|Thaumarchaeota		Nmar_0161, Nmar_1110	1	1	1	1	1	1	1	1	1	1	1	1	1	1	2
	hpcs	3-hydroxypropionyl-CoA synthetase (ADP-forming)	arCOG01338	41S7I@651137|Thaumarchaeota	Acyl-CoA synthetase (NDP forming) / Acyl-CoA synthetase (NDP forming)	Nmar_1309	1	1	1	1	1	1	1	1	1	1	1	1	1	1	1
	mce	methylmalonyl-CoA epimerase	arCOG02706	41SQS@651137|Thaumarchaeota	Methylmalonyl-CoA epimerase	Nmar_0953	1	1	0	1	1	1	1	1	1	1	0	0	1	1	1
	mut	methylmalonyl-CoA mutase, N-terminal domain	arCOG04232	41SBW@651137|Thaumarchaeota	Methylmalonyl-CoA mutase	Nmar_0954	1	1	1	1	1	1	1	1	1	1	1	1	1	1	1
	mcm	methylmalonyl-CoA mutase, C-terminal domain	arCOG01710	41SJN@651137|Thaumarchaeota		Nmar_0958	1	1	1	1	1	1	1	1	1	1	0	1	1	1	1
		succinyl-CoA reductase
		succinate semialdehyde reductase
		4-hydroxybutyrate---CoA ligase (AMP-forming)
	hbcd	4-hydroxybutyryl-CoA dehydratase / vinylacetyl-CoA-Delta-isomerase	arCOG02143	41SA0@651137|Thaumarchaeota	PFAM 4-hydroxyphenylacetate 3-hydroxylase	Nmar_0207	1	1	1	1	1	1	1	1	1	1	1	1	1	1	1
		Acyl-CoA synthetase (NDP forming)	arCOG01340	41S6N@651137|Thaumarchaeota		Nmar_0206	0	1	1	1	1	1	1	1	1	1	1	1	1	1	1
	cch	enoyl-CoA hydratase	arCOG00239	41SH7@651137|Thaumarchaeota	3-hydroxybutyryl-CoA dehydratase	Nmar_1308	1	1	1	1	1	1	1	1	1	1	2	1	1	1	1
	hbd2	3-hydroxyacyl-CoA dehydrogenase	arCOG00249	41S92@651137|Thaumarchaeota		Nmar_1028	1	1	1	1	1	1	1	1	1	1	1	1	1	1	1
	atoB	acetyl-CoA C-acetyltransferase	arCOG01278	41SB7@651137|Thaumarchaeota		Nmar_0841	1	1	1	1	1	1	1	1	1	1	1	1	1	1	1
	atoB	acetyl-CoA C-acetyltransferase	arCOG01278	41SCI@651137|Thaumarchaeota		Nmar_1631	1	1	1	1	1	1	1	1	1	1	1	1	1	1	1
	Candidate genes for 3-hydroxypropionate-4-hydroxybutyrate carbon fixation pathway
		3-hydroxypropionyl-coenzyme A synthetase	arCOG01529	41S8Z@651137|Thaumarchaeota			1	1	1	1	0	0	0	1	0	0	0	1	0	0	0
		3-hydroxypropionyl-coenzyme A synthetase	arCOG01529	41SZA@651137|Thaumarchaeota		Nmar_0866	0	0	0	0	0	0	1	1	1	0	0	0	1	1	1
	asd	aspartate-semialdehyde dehydrogenase	arCOG00494	41SFD@651137|Thaumarchaeota	succinyl-CoA reductase / succinate semialdehyde reductase?	Nmar_1586	1	1	1	1	1	1	1	1	1	1	1	1	1	1	1
	acs	Acyl-coenzyme A synthetase/AMP-(fatty) acid ligase	arCOG04201	arCOG04201@2157|Archaea		Nmar_0701	0	0	0	0	0	0	1	0	1	0	1	0	1	1	1
	gabD (SSADH)	succinate-semialdehyde dehydrogenase	arCOG01252	41T0F@651137|Thaumarchaeota	succinate semialdehyde reductase?	Nmar_1608	1	1	1	1	0	0	1	1	0	0	1	1	1	1	1
	Alcohol dehydrogenases, EC 1.1.1.-
		NAD-dependent alcohol dehydrogenase	arCOG01459	41S98@651137|Thaumarchaeota	Glucose dehydrogenase C-terminus	Nmar_1079	1	1	1	1	1	1	1	1	1	1	1	1	2	1	1
	fdh	NAD-dependent alcohol dehydrogenase	arCOG01459	arCOG01459@2157|Archaea	Catalyzes the NAD(P)( )-dependent oxidation of D-glucose to D-gluconate via gluconolactone. Can utilize both NAD( ) and NADP( ) as electron acceptor. Is involved in the degradation of glucose through a	Nmar_0369	1	0	1	0	0	0	0	0	1	0	1	1	0	1	1
		COG0604 NADPH quinone reductase and related Zn-dependent oxidoreductases	arCOG01458	41SX7@651137|Thaumarchaeota		Nmar_1565	0	0	0	0	1	1	1	1	1	0	1	1	1	1	1
		COG0604 NADPH quinone reductase and related Zn-dependent oxidoreductases	arCOG01458	41SZ9@651137|Thaumarchaeota		Nmar_1622	1	1	1	1	1	1	1	1	1	1	1	1	1	1	1
	adh4	alcohol dehydrogenase	arCOG01455	41SA9@651137|Thaumarchaeota		Nmar_0523	1	1	1	1	1	1	1	1	1	1	1	1	1	1	1
		alcohol dehydrogenase	arCOG01455	41SK3@651137|Thaumarchaeota		Nmar_1193	0	0	1	1	1	1	1	1	1	1	1	1	1	1	1
		alcohol dehydrogenase	arCOG00984	41SFC@651137|Thaumarchaeota		Nmar_0161, Nmar_1110	1	1	1	1	1	1	1	1	1	1	1	1	1	1	2
	Tricarboxylic acid cycle (oxidative)
	gltA	citrate synthase	arCOG04237	41SAN@651137|Thaumarchaeota		Nmar_1099	1	1	1	1	1	1	1	1	1	1	1	1	1	1	1
	acnA	aconitate hydratase A	arCOG01697	41SE6@651137|Thaumarchaeota		Nmar_1482	1	2	2	2	1	1	1	1	1	1	1	1	1	1	1
	icd	isocitrate/isopropylmalate dehydrogenase	arCOG01163	41S5U@651137|Thaumarchaeota		Nmar_1379	1	1	2	0	1	1	1	1	1	1	1	1	1	1	1
	icd	Isocitrate/isopropylmalate dehydrogenase	arCOG01163	41SAA@651137|Thaumarchaeota		Nmar_1069	1	1	1	1	1	1	1	1	1	1	0	1	1	1	1
	korAC	2:oxoacid-ferredoxin oxidoreductase, fused alpha and gamma subunit	arCOG01606	41S60@651137|Thaumarchaeota		Nmar_0413	1	1	1	1	1	1	1	1	1	1	1	1	1	1	1
	korB	2:oxoacid-ferredoxin oxidoreductase, beta subunit	arCOG01599	41SAB@651137|Thaumarchaeota		Nmar_0414	1	1	1	1	1	1	1	1	1	1	1	1	1	1	1
	sucD	succinyl-CoA ligase, subunit alpha, ADP-forming	arCOG01339	41SEU@651137|Thaumarchaeota	Succinyl-CoA synthetase functions in the citric acid cycle (TCA), coupling the hydrolysis of succinyl-CoA to the synthesis of either ATP or GTP and thus represents the only step of substrate-level phosphorylation in the TCA. The alpha subunit of the enzyme binds the substrates coenzyme A and phosphate, while succinate binding and nucleotide specificity is provided by the beta subunit	Nmar_1124	1	1	1	1	1	1	1	1	1	1	1	0	1	1	1
	sucC	succinyl-CoA ligase, subunit beta, ADP-forming	arCOG01337	41S5M@651137|Thaumarchaeota		Nmar_1123	1	1	1	1	1	1	1	1	1	1	1	0	1	1	1
	sdhA	succinate dehydrogenase (ubiquinone) flavoprotein subunit	arCOG00571	41SAM@651137|Thaumarchaeota		Nmar_0258	1	1	1	1	1	1	1	1	1	1	1	1	1	1	1
	sdhB	succinate dehydrogenase (ubiquinone) iron-sulfur subunit	arCOG00962	41SAW@651137|Thaumarchaeota		Nmar_0261	1	1	1	1	1	1	1	1	1	1	1	1	1	1	1
	sdhC	succinate dehydrogenase (ubiquinone) cytochrome b560 subunit	arCOG02244	41SKZ@651137|Thaumarchaeota		Nmar_0259	1	1	1	1	1	1	1	1	1	1	1	1	1	1	1
	sdhD	succinate dehydrogenase (ubiquinone) membrane anchor subunit	arCOG04162	41SRA@651137|Thaumarchaeota		Nmar_0260	1	1	1	1	1	1	1	1	1	1	1	1	1	1	1
	fumC	Fumarase C	arCOG01750	41S9C@651137|Thaumarchaeota	Fumarase C C-terminus	Nmar_1260	1	1	1	1	1	1	1	1	1	1	1	1	1	1	1
	mdh	malate dehydrogenase	arCOG00246	41S7Z@651137|Thaumarchaeota		Nmar_0338, Nmar_0676	1	1	1	1	1	1	2	1	2	1	1	1	2	2	2
	Gluconeogenesis
	pckA	ATP-dependent phosphoenolpyruvate carboxykinase	arCOG06073	41SE5@651137|Thaumarchaeota		Nmar_0392	1	0	0	1	1	1	1	1	1	1	1	1	1	1	1
	ppdk	pyruvate, phosphate dikinase	arCOG01111	41SYV@651137|Thaumarchaeota	Catalyzes the phosphorylation of pyruvate to phosphoenolpyruvate	Nmar_0951	1	1	1	1	1	1	1	1	1	1	2	1	1	1	1
	eno	enolase	arCOG01169	41SE9@651137|Thaumarchaeota	essential for the degradation of carbohydrates via glycolysis	Nmar_0317	1	1	1	1	1	1	1	1	1	1	1	1	1	1	1
	apgM	2,3-bisphosphoglycerate-independent phosphoglycerate mutase	arCOG01696	41S6M@651137|Thaumarchaeota		Nmar_0537	1	1	1	1	1	1	1	1	1	1	1	1	1	1	1
	gpmB	2,3-bisphosphoglycerate-dependent phosphoglycerate mutase	arCOG01991	41SJM@651137|Thaumarchaeota	Phosphoglycerate mutase	Nmar_0181	1	1	1	1	1	1	1	1	1	1	1	1	1	1	1
	pgk	phosphoglycerate kinase	arCOG00496	41SMB@651137|Thaumarchaeota		Nmar_0500	1	1	1	1	1	1	1	1	1	1	1	1	1	1	1
	(gap)	putative glyceraldehyde-3-phosphate dehydrogenase, phosphorylating	arCOG00493	41SDF@651137|Thaumarchaeota		Nmar_0831	1	1	1	1	1	1	1	1	1	1	1	1	1	1	1
	tpiA	triosephosphate isomerase	arCOG01087	41SHT@651137|Thaumarchaeota		Nmar_0950	0	1	0	0	0	0	1	1	1	1	1	1	1	1	1
	fbp	bifunctional fructose-1,6-bisphosphate aldolase/phosphatase	arCOG04180	41S67@651137|Thaumarchaeota		Nmar_1035	1	1	1	1	1	1	1	1	1	1	1	1	1	1	1
	pgi	phosphoglucose isomerase	arCOG00052	41SYN@651137|Thaumarchaeota			1	1	1	1	1	1	1	1	0	1	0	1	1	1	0
	pgi	phosphoglucose isomerase	arCOG00052	arCOG00052@2157|Archaea		Nmar_0167	0	0	0	0	0	0	0	0	0	0	0	0	0	0	1
	Non-oxidative pentose-phosphate pathway
	rpiA	ribose-5-phosphate isomerase	arCOG01122	41SJE@651137|Thaumarchaeota		Nmar_0218	1	1	1	1	0	1	1	1	1	0	1	1	1	1	1
	tktA+rpe	ribulose-phosphate 3-epimerase protein with N-terminal transketolase domain	arCOG01053 / arCOG05046	41SBE@651137|Thaumarchaeota	PFAM Transketolase domain protein / PFAM Ribulose-phosphate 3-epimerase	Nmar_0299	1	1	1	1	1	1	1	1	1	1	1	1	1	1	1
	tktB	transketolase C-terminal subunit	arCOG01051	41SEP@651137|Thaumarchaeota		Nmar_0300	1	1	1	1	1	1	1	1	1	1	1	1	1	1	1
	tal	transaldolase	arCOG05061	41S99@651137|Thaumarchaeota		Nmar_0301	1	1	1	1	1	1	1	1	1	1	1	1	1	1	1
	prs	ribose-phosphate pyrophosphokinase	arCOG00067	41SH1@651137|Thaumarchaeota		Nmar_1774	0	1	1	1	1	0	1	1	1	1	1	1	1	1	1
Branch-chain amino acid transporter
	livF	ABC-type branched-chain amino acid transport systems ATPase component	arCOG00924	23REP@183939|Methanococci			1	1	0	0	0	1	0	1	0	0	0	0	0	0	0
	livF	ABC-type branched-chain amino acid transport systems ATPase component	arCOG00924	245ZE@183980|Archaeoglobi			0	0	0	0	0	0	0	0	0	1	1	0	0	0	0
	livF	ABC-type branched-chain amino acid transport systems ATPase component	arCOG00924	2XQDQ@28889|Crenarchaeota			0	0	0	0	1	0	2	0	0	0	0	1	0	0	0
	livG	COG0411 ABC-type branched-chain amino acid transport systems ATPase component	arCOG00925	arCOG00925@2157|Archaea			0	0	0	0	0	1	2	0	0	0	0	0	0	0	0
	livG	COG0411 ABC-type branched-chain amino acid transport systems ATPase component	arCOG00925	2XQAX@28889|Crenarchaeota			1	1	1	1	1	0	0	0	0	0	0	0	0	0	0
	livG	COG0411 ABC-type branched-chain amino acid transport systems ATPase component	arCOG00925	2XSVZ@28890|Euryarchaeota,2461J@183980|Archaeoglobi			0	0	0	0	0	0	0	1	0	0	1	0	0	0	0
	livK	COG0683 ABC-type branched-chain amino acid transport systems, periplasmic component	arCOG01021	2XQA8@28889|Crenarchaeota			0	1	0	0	0	0	1	0	0	1	0	1	0	0	0
	livK	COG0683 ABC-type branched-chain amino acid transport systems, periplasmic component	arCOG01021	arCOG01021@2157|Archaea			0	0		0	0	0	0	0	0	0	1	0	0	0	0
	livH	COG0559 Branched-chain amino acid ABC-type transport system, permease components	arCOG01269	23RCV@183939|Methanococci			0	0	0	0	0	1	2	0	0	1	1	0	0	0	0
	livH	COG0559 Branched-chain amino acid ABC-type transport system, permease components	arCOG01269	245U7@183980|Archaeoglobi			0	0	0	0	1	0	0	0	0	0	0	1	0	0	0
	livH	COG0559 Branched-chain amino acid ABC-type transport system, permease components	arCOG01269	2XQXU@28889|Crenarchaeota			1	1	1	1	0	0	0	1	0	0	0	0	0	0	0
	livH	COG0559 Branched-chain amino acid ABC-type transport system, permease components	arCOG01269	244XY@183968|Thermococci			0	1	0	0	0	0	0	0	0	0	1	0	0	0	0
	livM	Branched-chain amino acid transport system, permease component	arCOG01273	245V9@183980|Archaeoglobi			0	1	1	1	0	0	2	1	0	0	0	1	0	0	0
	livM	Branched-chain amino acid transport system, permease component	arCOG01273	arCOG01273@2157|Archaea			0	0	0	0	0	1	0	0	0	1	0	0	0	0	0
Electron transport chain	F420/FMN/Flavin-dependent oxidoreductases
		Luciferase-like monooxygenase	arCOG02410	41SBM@651137|Thaumarchaeota		Nmar_1109	0	0	1	1	1	1	1	1	1	1	1	1	1	1	1
		Luciferase-like monooxygenase	arCOG02410	41SC0@651137|Thaumarchaeota		Nmar_0842	1	1	1	1	1	1	1	1	1	1	0	1	1	1	1
	npdG	NADP oxidoreductase coenzyme F420-dependent	arCOG00457	41SH2@651137|Thaumarchaeota		Nmar_0180	1	1	1	1	1	1	1	1	1	1	1	1	1	1	1
		putative F420H(2)-dependent quinone reductase	arCOG07802	41T6C@651137|Thaumarchaeota	Pfam:DUF385, F420H2_quin_red	Nmar_0473	1	1	1	1	1	0	1	1	1	0	1	1	1	1	1
	11 subunit version of Complex I: type I NADH dehydrogenase (nuoEFG absent)
	nuoA	NADH-quinone oxidoreductase, subunit A	arCOG01557	41SMI@651137|Thaumarchaeota		Nmar_0276	1	1	1	1	1	1	1	1	1	1	1	1	1	1	1
	nuoB	NADH-quinone oxidoreductase, subunit B	arCOG01554	41S6D@651137|Thaumarchaeota		Nmar_0277	1	1	1	1	1	1	1	1	1	1	1	1	1	1	1
	nuoC	NADH-quinone oxidoreductase, subunit C	arCOG01551	41SJS@651137|Thaumarchaeota		Nmar_0278	1	1	1	1	1	1	1	1	1	1	0	1	1	1	1
	nuoD	NADH-quinone oxidoreductase, subunit D	arCOG01548	41S62@651137|Thaumarchaeota		Nmar_0279	1	1	1	1	1	1	1	1	1	1	1	1	1	1	1
	nuoH	NADH-quinone oxidoreductase, subunit H	arCOG01546	41SAT@651137|Thaumarchaeota		Nmar_0280	1	1	1	1	1	1	1	1	1	1	1	1	1	1	1
	nuoI	NADH-quinone oxidoreductase, subunit I	arCOG01543	41SGW@651137|Thaumarchaeota		Nmar_0281	1	1	1	1	1	1	1	1	1	1	1	1	1	1	1
	nuoJ	NADH-quinone oxidoreductase, subunit J	arCOG04654	41SM8@651137|Thaumarchaeota		Nmar_0282	1	1	1	1	1	1	1	1	1	1	1	1	1	1	1
	nuoK	NADH-quinone oxidoreductase, subunit K	arCOG03073	41SPM@651137|Thaumarchaeota		Nmar_0283	1	1	1	1	1	1	1	1	1	1	1	1	1	1	1
	nuoM	NADH-quinone oxidoreductase, subunit M	arCOG01537	41SAV@651137|Thaumarchaeota		Nmar_0284	1	1	1	1	0	1	0	0	0	1	2	1	3	1	1
	nuoL	NADH-quinone oxidoreductase, subunit L	arCOG01539	41SC4@651137|Thaumarchaeota		Nmar_0285	1	1	1	1	1	1	1	1	1	1	2	1	1	1	1
		NADH-quinone oxidoreductase, subunit L	arCOG01539	41TBF@651137|Thaumarchaeota			0	0	0	0	1	0	1	1	1	0	0	0	0	0	0
	nuoN	NADH-quinone oxidoreductase, subunit N	arCOG01540	41SDU@651137|Thaumarchaeota		Nmar_0286	1	1	1	1	1	1	1	1	1	1	2	1	1	1	1
	Complex II
	sdhA	succinate dehydrogenase flavoprotein subunit/fumarate reductase	arCOG00571	41SAM@651137|Thaumarchaeota		Nmar_0258	1	1	1	1	1	1	1	1	1	1	1	1	1	1	1
	(sdhC)	putative succinate dehydrogenase/fumarate reductase	arCOG02244	41SKZ@651137|Thaumarchaeota		Nmar_0259	1	1	1	1	1	1	1	1	1	1	1	1	1	1	1
	sdhD	succinate dehydrogenase	arCOG04162	41SRA@651137|Thaumarchaeota		Nmar_0260	1	1	1	1	1	1	1	1	1	1	1	1	1	1	1
	sdhB	FeS-center protein of succinate dehydrogenase/fumarate reductase	arCOG00962	41SAW@651137|Thaumarchaeota	TIGRFAM succinate dehydrogenase and fumarate reductase iron-sulfur protein	Nmar_0261	1	1	1	1	1	1	1	1	1	1	1	1	1	1	1
	Complex III: 1.10.2.2, quinol:ferricytochrome-c oxidoreductase, bc1 complex
	soxC	Cytochrome b subunit of the bc complex	arCOG01721	41SDA@651137|Thaumarchaeota	cytochrome b6-f complex iron-sulfur unit	Nmar_1543	1	1	1	1	1	1	1	1	1	1	1	1	1	1	1
		PFAM Rieske 2Fe-2S domain	arCOG01720	41SCE@651137|Thaumarchaeota		Nmar_1544	1	1	1	1	1	1	1	1	1	1	1	1	1	1	1
	Complex IV
		putative Heme/copper-type cytochrome/quinol oxidase, subunit	arCOG08824	41SW7@651137|Thaumarchaeota		Nmar_0182	1	1	1	1	1	1	1	1	1	1	1	1	1	1	1
	soxA	Heme copper-type cytochrome quinol oxidases, subunit 2	arCOG01236	41SMY@651137|Thaumarchaeota		Nmar_0183	1	1	1	1	1	1	1	1	1	1	1	1	1	1	1
	coxA	Heme copper-type cytochrome quinol	arCOG01237	41S9Z@651137|Thaumarchaeota		Nmar_0184	1	1	1	1	1	1	1	1	1	1	1	1	1	1	1
		Cytochrome oxidase assembly protein	arCOG03103	41SNT@651137|Thaumarchaeota		Nmar_0186	1	1	1	0	1	1	1	1	1	1	1	1	1	1	1
	Complex V: A1A0-type ATPse.
	atpK	ATP synthase subunit C	arCOG02455	41T6A@651137|Thaumarchaeota		Nmar_1688	1	1	1	1	0	1	1	0	1	1	0	1	1	0	1
	atpD	Produces ATP from ADP in the presence of a proton gradient across the membrane	arCOG04101	41T0N@651137|Thaumarchaeota		Nmar_1689	1	1	1	1	1	1	1	1	1	1	1	1	1	1	1
	atpB	Produces ATP from ADP in the presence of a proton gradient across the membrane. The archaeal beta chain is a regulatory subunit	arCOG00865	41SPY@651137|Thaumarchaeota		Nmar_1690	1	1	1	1	1	1	1	1	1	1	1	1	1	1	1
	atpA	Produces ATP from ADP in the presence of a proton gradient across the membrane. The archaeal alpha chain is a catalytic subunit	arCOG00868	41SZU@651137|Thaumarchaeota		Nmar_1691	1	1	1	1	1	1	1	1	1	1	1	1	1	1	1
	atpE	Produces ATP from ADP in the presence of a proton gradient across the membrane	arCOG00869	41T4W@651137|Thaumarchaeota		Nmar_1692	1	1	1	1	1	1	1	1	1	1	1	1	1	1	1
	atpI	Belongs to the V-ATPase 116 kDa subunit family	arCOG04138	41SRH@651137|Thaumarchaeota		Nmar_1693	1	1	1	1	1	1	1	1	1	1	1	1	1	1	1

## Sheet: Table S8 - hallmark genes NOB
Table S8: Functional annotation of hallmark genes for chemolithoautotrophic nitrite-oxidation and carbon fixation.
								Nitrospira sp. CO36405bin_1 of Coscinoderma matthewsi (GCA_011523385.1; Glasl et al. 2020 ISME)	Nitrospirales bacterium jk18x40bins.30 of Ircinia sp. (GCA_022824735.1)	Nitrospirales bacterium jk18x22bins.71 of Ircinia sp. (GCA_022825885.1)	Nitrospirales bacterium p16x63bins.32 of Ircinia sp. (GCA_022828225.1)	Nitrospira sp. bin75 of Aplysina aerophoba (GCA_002238765.1, Slaby et al. 2017 ISME)	Nitrospirales bacterium PNGst_C_binSS2 of Stylissa flabelliformis (GCA_007570995.1; Robbins et al. 2021)	Nitrospira_sp._SB0662_bin_26 of Ircina ramosa (GCA_009836985.1; Engelberts et al. 2020 ISME)	Nitrospira_sp._SB0677_bin_15 of Ircina ramosa (GCA_009842645.1; Engelberts et al. 2020 ISME)	Nitrospirales bacterium Plut_88904 of Porites lutea (GCA_012270585.1; Robbins et al. 2019)	Nitrospirales bacterium MEX2-MAG7 (GCA_020027205.1)	Nitrospirales bacterium MEX2-MAG12 (GCA_020027535.1)	Ca. Nitrospira neomarina	Nitrospira sp. MA-1 Maine enrichment	Nitrospira marina Nb-295 (Ga0056945)	Ca. Nitronereus thalassa	Nitrospira_vancouver_2022_genomic	Ca. Nitrospira alkalitoleranse KS
								sponge	sponge	sponge	sponge	sponge	sponge	sponge	sponge	coral	cold seep	cold seep	marine	marine	marine	marine	marine	terrestrial
				COG	Nitrospirae eggnog OG	notes	Nide_loci to compare	CO36405bin_1.proteins	GCA_022824735.1_ASM2282473v1_genomic.proteins	GCA_022825885.1_ASM2282588v1_genomic.proteins	GCA_022828225.1_ASM2282822v1_genomic.proteins	GCA_002238765.1_ASM223876v1_genomic.proteins	GCA_007570995.1_ASM757099v1_genomic.proteins	GCA_009840285.1_ASM984028v1_genomic.proteins	GCA_009842645.1_ASM984264v1_genomic.proteins	GCA_012270585.1_ASM1227058v1_genomic.proteins	GCA_020027205.1_ASM2002720v1_genomic.proteins	GCA_020027535.1_ASM2002753v1_genomic.proteins	Nitrospira_denmark_2022_genomic.proteins	Nitrospira_maine_2022_genomic.proteins	Nitrospira_marina_genomic.proteins	Nitrospira_elba_2022_genomic.proteins	Nitrospira_vancouver_2022_genomic.proteins	NSPALKALI_genomic.proteins
Nitrogen metabolism	Nitrite oxidation	nxrA	Nitrite oxidoreductase, alpha subunit	COG0243			Nide3255, Nide3237	1	1	1	1	1	1	0	1	1	1	1	3	3	3	3	3	2
	Nitrite oxidation	nxrB	Nitrite oxidoreductase, beta subunit	COG1140	3J1FU@40117|Nitrospirae		Nide3256, Nide3236	1	1	1	1	1	1	0	1	1	1	1	3	3	3	3	3	1
	Nitrite oxidation	nxrC	Nitrite oxidoreductase, gamma subunit	COG2180			Nide3271, Nide3278	1	3	5	2	2	2	1	1	2	2	3	3	3	3	3	3	2
	Nitrite oxidation	alt_nxrC1	Nitrite oxidoreductase, putative membrane subunit	2ERPD@1|root,33J8R@2|Bacteria			Nide0904	1	1	1	1	1	1	1	1	1	1	1	1	1	1	1	1	1
	Nitrite oxidation	alt_nxrC2	Nitrite oxidoreductase, putative membrane subunit	COG2010			Nide3293	1	1	1	1	1	1	1	1	1	1	1	1	1	1	1	1	1
	Nitrite oxidation	napG	Ferredoxin-type protein NapG	COG0437			Nide3280	1	1	1	1	1	1	1	1	1	1	1	1	1	1	1	1	1
	Nitrite reduction	nirK	copper-containing Nitrite reductase (NO forming)	COG3794		EC:1.7.2.2, PFAM blue (type 1) copper domain protein	Nide1412	2	1	1	2	1	0	2	1	2	0	2	3	2	3	4	3	3
	Nitrite reduction	nirK	copper-containing Nitrite reductase (NO forming)	COG3794		EC:1.7.2.2, PFAM blue (type 1) copper domain protein	Nide1926	0	0	0	0	1	0	1	0	0	0	0	1	1	1	1	1	2
	Nitrite reduction	nirK	copper-containing Nitrite reductase (NO forming)	COG2132		EC:1.7.2.2, Multicopper oxidase	Nide2534	0	0	0	0	0	0	0	0	0	0	0	0	0	0	1	0	0
	Nitrite reduction/Nitrogen assimilation	nirA	Ferredoxin-nitrite reductase	COG0155	3J10S@40117|Nitrospirae, 3J11D@40117|Nitrospirae		Nide1367, Nide0407	1	1	1	1	2	1	1	1	1	1	2	2	2	2	2	2	2
	Nitrogen assimilation	gltB	glutamate synthase, alpha subunit	COG0067, COG0069,COG0070	3J0SV@40117|Nitrospirae		Nide3384	1	1	1	1	1	1	1	1	1	1	1	1	1	1	1	1	1
	Nitrogen assimilation	gltD	glutamate synthase, beta subunit	COG0493	3J152@40117|Nitrospirae		Nide3383	1	1	1	1	1	1	1	1	1	1	1	1	1	1	1	1	1
	Nitrogen assimilation	glnB	Nitrogen regulatory protein PII	COG0347	3J0P1@40117|Nitrospirae		Nide1361	0	0	0	0	0	1	0	0	0	1	0	1	1	1	1	1	1
	Nitrogen assimilation	glnB?	Nitrogen regulatory protein PII	COG0347	3J17N@40117|Nitrospirae		Nide4390, Nide1771	1	1	1	1	0	0	1	1	1	0	0	1	1	1	1	1	1
	Nitrogen assimilation	gdhA1	glutamate dehydrogenase	COG0334			Nide0440	1	1	1	1	1	0	1	1	1	0	1	1	1	1	1	1	1
	Nitrogen assimilation	glnD	putative (Protein-PII) uridylyltransferase GlnD	COG2844			Nide1376, Nide1362	2	2	2	2	2	1	2	2	2	1	2	2	2	2	2	2	2
	Nitrogen assimilation	nadE	Glutamine-dependent NAD(+) synthase	COG0388, COG0171	3J0EB@40117|Nitrospirae		Nide1358	1	1	1	1	1	1	1	1	1	1	1	1	1	1	1	1	1
	Nitrogen assimilation	gdhA2	putative glutamate dehydrogenase	COG0334			Nide0440	1	1	1	1	1	0	1	1	1	0	1	1	1	1	1	1	1
	alternative substrates	cynS	Cyanate hydratase	COG1513			Nide1365	1	1	1	1	1	0	1	1	1	0	1	0	0	0	0	0	1
	alternative substrates	ureA	urease subunit gamma	COG0831, COG0832			-	0	1	0	1	1	1	1	1	0	0	0	0	1	0	0	0	0
	alternative substrates	ureB	urease subunit beta	COG0831, COG0832			-	0	0	1	1	1	1	1	0	0	0	0	0	1	0	0	0	0
	alternative substrates	ureC	urease subunit alpha	COG0804			-	0	1	1	1	1	1	1	1	0	0	0	0	1	0	0	0	0
	alternative substrates	UT	urea transporter	COG4413			-	0	0	0	0	0	0	0	0	0	0	0	0	1	0	0	0	0
citric acid cycle/carbon fixation	o/rTCA cycle	pdhA	Pyruvate dehydrogenase E1 component, alpha subunit (acetyl-transferring)	COG1071			Nide3953	0	0	0	0	0	0	0	0	0	0	0	1	1	1	0	1	1
	o/rTCA cycle	pdhB	Pyruvate dehydrogenase E1 component, beta subunit (Transketolase)	COG0022			Nide3952	0	0	0	0	0	0	0	0	0	0	0	1	1	1	0	1	1
	o/rTCA cycle	pdhC	putative Dihydrolipoamide acetyltransferase (E2) component of pyruvate dehydrogenase complex	COG0508			Nide3854, Nide3951	0	0	0	0	0	0	0	0	0	0	0	1	1	1	0	1	1
	o/rTCA cycle	aceE	pyruvate dehydrogenase E1 component	COG2010			Nide3293	1	1	1	1	1	1	1	1	1	1	1	1	1	1	1	1	1
	o/rTCA cycle	aceF	Pyruvate dehydrogenase complex, dihydrolipoyllysine-residue acetyltransferase (E2) component	COG2010			Nide3294	1	1	1	1	1	1	1	1	1	1	1	1	1	1	1	1	1
	o/rTCA cycle	lpd	Dihydrolipoyl dehydrogenase, E3 component of Pyruvate and 2-oxoglutarate dehydrogenase complexes	COG1249	3J0IM@40117|Nitrospirae		Nide2727	1	1	1	1	1	1	1	1	1	1	1	1	1	1	0	1	1
	o/rTCA cycle	porA	Pyruvate:ferredoxin oxidoreductase, alpha subunit	COG0674	3J0WN@40117|Nitrospirae		Nide0971	1	1	1	1	1	1	1	1	1	1	1	1	1	1	1	1	1
	o/rTCA cycle	porB	Pyruvate:ferredoxin oxidoreductase, beta subunit	COG1013	3J0Z2@40117|Nitrospirae		Nide0970	1	1	1	1	1	1	1	1	1	1	1	1	1	1	1	1	1
	o/rTCA cycle	porC	Pyruvate:ferredoxin oxidoreductase, gamma subunit	COG1014	3J0Y6@40117|Nitrospirae		Nide0969	1	1	1	1	1	1	1	1	1	1	1	1	1	1	1	1	1
	o/rTCA cycle	porD	Pyruvate:ferredoxin oxidoreductase, delta subunit	COG0226	3J0WN@40117|Nitrospirae		Nide0972	1	1	1	1	1	1	1	1	1	1	1	1	1	1	1	1	1
	o/rTCA cycle	porE	Pyruvate:ferredoxin oxidoreductase, epsilon subunit	COG1144	3J1DG@40117|Nitrospirae		Nide0968	0	0	1	1	1	1	0	0	1	1	1	1	1	1	1	1	1
	o/rTCA cycle	porA2	Pyruvate:ferredoxin oxidoreductase, alpha subunit	COG0674			Nide3874	0	0	0	0	0	0	0	0	0	0	0	1	1	1	1	1	2
	o/rTCA cycle	porB2	Pyruvate:ferredoxin oxidoreductase, beta subunit	COG1013			Nide3873	0	0	0	0	0	0	0	0	0	0	0	1	1	1	1	1	2
	o/rTCA cycle	porC2	Pyruvate:ferredoxin oxidoreductase, gamma subunit	COG1014	3J0TG@40117|Nitrospirae		Nide3875	0	0	0	0	0	0	0	0	0	0	0	1	1	1	1	1	1
	o/rTCA cycle	mdh	Malate dehydrogenase	COG0039	3J0EG@40117|Nitrospirae		Nide3562	1	1	1	1	1	1	1	0	1	1	1	1	1	1	1	1	1
	o/rTCA cycle	mdh2	Malate dehydrogenase	COG0039				0	0	0	0	0	0	0	1	0	0	0	0	0	0	1	0	0
	o/rTCA cycle	fumC	Fumarate hydratase, class II	COG0114	3J0FU@40117|Nitrospirae		Nide2454	0	0	0	0	0	0	0	0	0	0	0	1	1	1	0	1	1
	o/rTCA cycle	fumA	Fumarate hydratase	COG1838				1	1	0	1	1	0	1	1	1	1	1	1	1	1	1	1	0
	o/rTCA cycle	sucC	Succinyl-CoA synthetase, beta subunit	COG0045	3J0ZB@40117|Nitrospirae		Nide0840	1	0	1	1	1	1	1	1	1	1	1	1	1	1	1	1	1
	o/rTCA cycle	sucD	Succinyl-CoA synthetase, NAD(P)-binding, alpha subunit	COG0074	3J0WZ@40117|Nitrospirae		Nide0841	0	0	1	1	0	1	0	0	0	1	0	1	1	1	1	1	1
	o/rTCA cycle	forB	2-oxoglutarate:ferredoxin oxidoreductase, beta subunit	COG1013	3J10F@40117|Nitrospirae		Nide0823	1	1	1	1	1	1	1	1	1	1	1	1	1	1	1	1	1
	o/rTCA cycle	forC	2-oxoglutarate:ferredoxin oxidoreductase, gamma subunit	COG1014	3J0YE@40117|Nitrospirae		Nide0824	1	1	1	1	1	1	1	1	1	1	1	1	1	1	1	1	1
	o/rTCA cycle	forE	2-oxoglutarate:ferredoxin oxidoreductase, epsilon subunit	COG1144	3J1A9@40117|Nitrospirae		Nide0825	1	1	1	1	1	1	1	1	1	1	1	1	1	1	1	1	1
	o/rTCA cycle	forD	2-oxoglutarate:ferredoxin oxidoreductase, delta subunit	COG0226	3J0YH@40117|Nitrospirae		Nide0826	1	1	1	1	1	1	1	1	1	1	1	1	1	1	1	1	1
	o/rTCA cycle	forA	2-oxoglutarate:ferredoxin oxidoreductase, alpha subunit	COG0674	3J105@40117|Nitrospirae		Nide0827	1	1	1	1	1	1	1	1	1	1	1	1	1	1	1	1	1
	o/rTCA cycle	korA	2-oxoglutarate oxidoreductase subunit KorA	COG0674, COG1014				0	0	0	0	0	0	0	0	0	0	0	0	0	0	1	0	0
	o/rTCA cycle	korB	2-oxoglutarate oxidoreductase subunit KorB					0	0	0	0	0	0	0	0	0	0	0	0	0	0	1	0	0
	o/rTCA cycle	icd	Isocitrate dehydrogenase (NADP(+))	COG2838			Nide0837	1	1	1	1	1	1	1	1	1	1	1	1	1	1	1	1	1
	o/rTCA cycle	acnA	Aconitate hydratase	COG1048	3J0E6@40117|Nitrospirae		Nide0836	1	1	1	1	1	1	1	1	1	1	1	1	1	1	1	1	1
	o/rTCA cycle	gltA	Citrate synthase	COG0372			Nide2451	1	0	1	1	1	0	1	1	0	0	1	1	1	1	2	1	1
	o/rTCA cycle	ppsA	putative Phosphoenolpyruvate synthase	COG0574, COG1080	3J101@40117|Nitrospirae		Nide0497	1	1	1	1	1	1	1	1	1	1	1	1	1	1	1	1	1
	o/rTCA cycle	aclB	ATP-citrate lyase, beta subunit	COG0045	3J185@40117|Nitrospirae		Nide0834	1	1	1	1	1	1	1	1	1	1	1	1	1	1	1	1	1
	o/rTCA cycle	aclA	ATP citrate lyase, alpha subunit	COG0074, COG0372			Nide0835	1	1	1	1	1	1	1	1	1	1	1	1	1	1	1	1	1
	o/rTCA cycle	pycB	Pyruvate carboxylase, subunit B	COG0511, COG5016	3J10I@40117|Nitrospirae		Nide1204	1	1	1	1	1	1	1	1	1	1	1	1	1	1	1	1	1
	o/rTCA cycle	pycA	Pyruvate carboxylase, subunit A	COG0439	3J0YP@40117|Nitrospirae		Nide1205	1	1	1	0	1	1	0	1	1	1	1	1	1	1	1	1	1
	o/rTCA cycle	forB	2-oxoacid:ferredoxin oxidoreductase beta subunit	COG1013	3J10F@40117|Nitrospirae		Nide1465	0	0	0	0	0	0	0	0	0	0	0	0	0	0	0	0	0
	o/rTCA cycle	lpd	putative Dihydrolipoyl dehydrogenase, E3 component of pyruvate and 2-oxoglutarate dehydrogenase complexes	COG1249	3J11P@40117|Nitrospirae		Nide4341
Alternative metabolism
	Formate oxidation	fdhD	formate dehydrogenase accessory protein FdhD	COG1526				0	0	0	0	0	0	0	0	0	0	0	1	1	1	0	1	1
	Formate oxidation	fdhA	putative formate dehydrogenase	COG1063				0	0	0	0	0	0	0	0	0	0	0	1	1	1	0	1	0
	hydrogen oxidation	hypE	Hydrogenase maturation protein HypE	COG0309				0	0	0	0	0	0	0	0	0	0	0	1	1	1	1	1	1
	hydrogen oxidation	hypD	Hydrogenase maturation protein HypD	COG0409				0	0	0	0	0	0	0	0	0	0	0	1	1	1	1	1	1
	hydrogen oxidation	hypC	Hydrogenase assembly chaperone HypC	COG0298				0	0	0	0	0	0	0	0	0	0	0	1	1	1	1	1	1
	hydrogen oxidation	hypF	Hydrogenase maturation protein HypF	COG0068				0	0	0	0	0	0	0	0	0	0	0	1	1	1	1	1	1
	hydrogen oxidation	hypA	Hydrogenase nickel incorporation protein HypA	COG0375				0	0	0	0	0	0	0	0	0	0	0	1	1	1	1	1	1
	hydrogen oxidation	hypB	hydrogenase isoenzymes nickel incorporation protein HypB	COG0378				0	0	0	0	0	0	0	0	0	0	0	1	1	1	0	1	1
	hydrogen oxidation	hybD	Hydrogenase maturation protease HybD					0	0	0	0	0	0	0	0	0	0	0	0	0	1	1	0	1
	hydrogen oxidation	hydA	Nickel-dependent hydrogenase, alpha subunit		3b [NiFe] hydrogenase			0	0	0	0	0	0	0	0	0	0	0	1	1	1	1	1	1
	hydrogen oxidation	hydD	Nickel-dependent hydrogenase, delta subunit		3b [NiFe] hydrogenase			0	0	0	0	0	0	0	0	0	0	0	1	1	1	1	1	1
	hydrogen oxidation	hydC	Nickel-dependent hydrogenase, gamma subunit		3b [NiFe] hydrogenase			0	0	0	0	0	0	0	0	0	0	0	1	1	1	1	1	1
	hydrogen oxidation	hydB	Nickel-dependent hydrogenase, beta subunit		3b [NiFe] hydrogenase			0	0	0	0	0	0	0	0	0	0	0	1	1	1	1	1	1
	hydrogen oxidation	hupS	NiFe hydrogenase, small subunit	COG1740	2a [NiFe] hydrogenase			0	0	0	0	0	0	0	0	0	0	0	0	0	0	0	0	1
	hydrogen oxidation	hupL	NiFe hydrogenase, large subunit	COG0374	2a [NiFe] hydrogenase			0	0	0	0	0	0	0	0	0	0	0	0	0	0	0	0	1
Respiratory Chain
	Complex I	nuoN	NADH-quinone oxidoreductase, membrane subunit N	COG1007	3J0FN@40117|Nitrospirae		Nide0602	1	1	1	1	1	1	1	1	1	1	1	1	1	1	1	1	1
	Complex I	nuoM	NADH-quinone oxidoreductase, membrane subunit M	COG1008	3J0EQ@40117|Nitrospirae		Nide0603	1	1	1	1	1	1	1	1	1	1	0	1	1	1	1	1	1
	Complex I	nuoL	NADH-quinone oxidoreductase, membrane subunit L	COG1009	3J0AN@40117|Nitrospirae		Nide0604	1	1	1	1	1	1	1	1	1	1	1	1	1	1	1	1	1
	Complex I	nuoK	NADH-quinone oxidoreductase, membrane subunit K	COG0713	3J0SN@40117|Nitrospirae		Nide0605	1	1	1	1	1	1	1	1	1	1	1	1	1	1	1	1	1
	Complex I	nuoJ	NADH-quinone oxidoreductase, membrane subunit J	COG0839	3J0RP@40117|Nitrospirae		Nide0606	1	1	1	1	1	1	1	1	1	1	1	1	1	1	1	1	1
	Complex I	nuoI	NADH-quinone oxidoreductase, subunit I	COG1143	3J0N0@40117|Nitrospirae		Nide0607	1	1	1	1	1	1	1	1	1	1	1	1	1	1	1	1	1
	Complex I	nuoG	putative NADH-quinone oxidoreductase, subunit G	COG3383	3J0UR@40117|Nitrospirae		Nide0609	1	1	1	1	1	0	1	1	1	1	1	1	1	1	1	1	1
	Complex I	nuoC/D	NADH-quinone oxidoreductase, subunit C/D	COG0649, COG0852	3J0FM@40117|Nitrospirae		Nide0613	0	0	0	0	0	0	0	0	0	0	0	0	0	0	0	0	0
	Complex I	nuoB	NADH-quinone oxidoreductase, subunit B	COG0377	3J11S@40117|Nitrospirae		Nide0614	1	1	1	1	1	2	1	0	1	1	1	1	1	1	1	1	1
	Complex I	nuoA	NADH-quinone oxidoreductase, membrane subunit A	COG0838	3J0MS@40117|Nitrospirae		Nide0615	1	1	1	1	1	1	1	1	1	1	1	1	1	1	1	1	1
	Complex I	nuoH	NADH-quinone oxidoreductase, membrane subunit H	COG1005	3J0E2@40117|Nitrospirae		Nide0608	1	1	1	1	1	1	1	1	1	1	1	1	1	1	1	1	1
	Complex I	nuoF	NADH-quinone oxidoreductase, subunit F	COG1894	3J0WX@40117|Nitrospirae		Nide0611	1	1	1	1	1	1	1	1	1	1	1	1	1	1	1	1	1
	Complex I	nuoE	NADH-quinone oxidoreductase, subunit E	COG1905	3J1BD@40117|Nitrospirae		Nide0612	1	1	1	1	1	1	1	1	1	1	1	1	1	1	1	1	1
	Alternative Complex I	nuoN	NADH-quinone oxidoreductase, membrane subunit N	COG1007			Nide0225	1	1	1	1	1	1	1	1	1	1	1	1	1	1	1	1	1
	Alternative Complex I	nuoM	NADH-quinone oxidoreductase, membrane subunit M	COG1008			Nide0226, Nide0227	2	2	2	2	2	2	2	2	2	2	2	2	2	2	2	2	2
	Alternative Complex I	nuoL	NADH-quinone oxidoreductase, membrane subunit L	COG1009			Nide0228	1	1	1	1	1	1	1	1	1	1	1	1	1	1	1	1	1
	Alternative Complex I	nuoK	NADH-quinone oxidoreductase, membrane subunit K	COG0713			Nide0229	1	1	1	1	1	1	1	1	1	1	1	1	1	1	1	1	1
	Alternative Complex I	nuoJ	NADH-quinone oxidoreductase, membrane subunit J	COG0839			Nide0230	1	1	1	1	1	0	1	1	1	1	1	1	1	1	1	1	1
	Alternative Complex I	nuoI	NADH-quinone oxidoreductase, subunit I	COG1143			Nide0231	1	1	1	1	1	1	1	1	1	1	1	1	1	1	1	1	1
	Alternative Complex I	nuoG	putative NADH-quinone oxidoreductase, subunit G	COG3383			Nide0232	1	1	1	1	1	1	1	1	1	1	1	1	1	1	1	1	1
	Alternative Complex I	nuoD	NADH-quinone oxidoreductase, subunit D	COG0649, COG0852			Nide0233	1	1	1	1	1	1	1	1	1	1	2	1	1	1	1	1	1
	Alternative Complex I	nuoC	NADH-quinone oxidoreductase, subunit C	COG0852			Nide0234	1	1	1	1	1	1	1	1	1	1	1	1	1	1	1	1	1
	Alternative Complex I	nuoB	NADH-quinone oxidoreductase, subunit B	COG0377			Nide0235	1	1	1	1	1	1	1	1	1	1	1	1	1	1	1	1	1
	Alternative Complex I	nuoA	NADH-quinone oxidoreductase, membrane subunit A	COG0838			Nide0236	1	1	1	1	1	1	1	1	1	1	1	1	1	1	1	1	1
	Alternative Complex I	nuoF	NADH-quinone oxidoreductase, subunit F	COG1894	3J0WA@40117|Nitrospirae		Nide3560	1	1	1	1	1	1	1	1	1	1	1	1	1	1	1	1	1
	Complex II	sdhA	Succinate dehydrogenase/fumarate reductase, flavoprotein subunit	COG1053			Nide0310	1	2	1	1	1	0	1	1	1	0	1	1	1	1	1	1	1
	Complex II	fer	Ferredoxin	COG1152	3J11C@40117|Nitrospirae		Nide0838	1	1	1	1	1	1	1	1	1	1	1	1	1	1	1	1	1
	Complex II	sdhA or nadB	Succinate dehydrogenase/fumarate reductase, flavoprotein subunit or L-aspartate oxidase	COG0029	3J0WB@40117|Nitrospirae		Nide0839	1	1	1	1	1	1	1	1	1	1	2	1	1	1	1	1	1
	Complex II	sdhB	Succinate dehydrogenase/fumarate reductase, Fe-S protein subunit	COG0479			Nide2517	1	1	1	1	1	0	1	1	1	0	1	1	1	1	1	1	1
	Complex II	sdhE	Succinate dehydrogenase, subunit C	COG2048			Nide2527	1	1	1	1	1	0	1	1	1	0	1	1	1	1	1	1	1
	Complex III	qcrA	Cytochrome bc1 complex, iron-sulfur subunit	COG0723	3J0TT@40117|Nitrospirae		Nide0898, Nide3890	1	1	1	1	1	1	1	1	2	1	1	2	2	2	3	2	2
	Complex III	qcrB/C	Cytochrome bc1 complex, cytochrome b/c subunit	COG1290	3J0Q6@40117|Nitrospirae		Nide0899, Nide3889	1	1	1	1	1	1	1	1	3	1	1	2	2	2	3	2	2
	Alternative Complex III	alt_qcrC	putative Menaquinol oxidoreductase complex ACIII, iron-sulfur cluster-binding subunit	COG3258		NITMAR_v1_2632	Nide3886	1	1	1	1	1	0	1	1	1	1	1	1	0	1	0	1	1
	Alternative Complex III	alt_qrcA	putative Menaquinol oxidoreductase complex ACIII, cytochrome c subunit			NITMAR_v1_2633		0	0			0							1	0	1	0	1	0
	Alternative Complex III	alt_qrcB	putative Menaquinol oxidoreductase complex ACIII,, molybdopterin-binding subunit			NITMAR_v1_2634		0	0			0							1	0	1	0	1	0
	Alternative Complex III	qrcD	putative Menaquinol oxidoreductase complex ACIII, menaquinol-binding integral membrane subunit			NITMAR_v1_2635		0	0			0							1	0	1	0	1	0
	Alternative Complex III	actD	putative Menaquinol oxidoreductase complex ACIII, DUF3341 subunit			NITMAR_v1_2636		0	0			0							1	0	1	0	1	0
	Alternative Complex III	actE	putative Menaquinol oxidoreductase complex ACIII, monohaem cytochrome c subunit			NITMAR_v1_2637		0	0			0							1	0	1	0	1	0
	Complex V	atpH	putative ATP synthase F1, delta subunit	COG0712	3J1BY@40117|Nitrospirae		Nide0369	1	1	1	1	1	1	1	1	1	1	2	1	1	1	1	1	1
	Complex V	atpA	ATP synthase F1, alpha subunit	COG0056	3J0CZ@40117|Nitrospirae		Nide0370	1	1	1	1	1	1	0	1	1	1	1	1	1	1	1	1	1
	Complex V	atpG	ATP synthase F1, gamma subunit	COG0224	3J0J8@40117|Nitrospirae		Nide0371	1	1	1	1	1	1	1	1	1	1	1	1	1	1	1	1	1
	Complex V	atpD	ATP synthase F1, beta subunit	COG0055	3J0BN@40117|Nitrospirae		Nide0372	1	1	1	1	1	1	1	1	1	1	1	1	1	1	1	1	1
	Complex V	atpC	ATP synthase F1, epsilon subunit	COG0355	3J0SS@40117|Nitrospirae		Nide0373	1	1	1	1	1	1	1	1	1	1	1	1	1	1	1	1	1
	Complex V	atpF	ATP synthase F0, subunit B	COG0711	3J1AE@40117|Nitrospirae		Nide3732	1	1	1	1	1	1	1	1	1	1	1	1	1	1	1	1	1
	Complex V	atpE	ATP synthase F0, subunit C	COG0636	3J198@40117|Nitrospirae		Nide3733	1	1	1	1	1	1	1	1	1	1	1	1	1	1	1	1	1
	Complex V	atpB	ATP synthase F0, subunit A	COG0356	3J0RW@40117|Nitrospirae		Nide3734	1	1	1	1	1	1	1	1	1	1	1	1	1	1	1	1	1
	Complex V	atpI	putative ATP synthase F0, subunit I	COG5336			Nide3735	1	1	1	1	1	1	1	1	1	1	1	1	1	1	1	1	1
	Alternative Complex IV	alt_atpA	canonical cyt. bd quinol oxidase (CcoNOP cyt. cbb3 terminal oxidase)	COG0056				0	0	0	0	0	0	1	0	0	0	0	0	1	1	0	1	1
	Alternative Complex IV	alt_atpG	canonical cyt. bd quinol oxidase (CcoNOP cyt. cbb3 terminal oxidase)	COG0224				0	0	0	0	0	0	0	0	0	0	0	0	1	1	0	1	2
	Alternative Complex IV	alt_atpD	canonical cyt. bd quinol oxidase (CcoNOP cyt. cbb3 terminal oxidase)	COG0055				0	0	0	0	0	1	0	0	0	0	0	0	1	1	0	1	1
	Alternative Complex IV	alt_atpF	canonical cyt. bd quinol oxidase (CcoNOP cyt. cbb3 terminal oxidase)	COG0711				0	0	0	0	0	0	0	0	1	0	0	0	1	1	0	1	1
	Alternative Complex IV	alt_atpE	canonical cyt. bd quinol oxidase (CcoNOP cyt. cbb3 terminal oxidase)	COG0636				0	0	0	0	0	0	0	0	1	0	0	0	1	1	0	1	1
	Alternative Complex IV	alt_atpC	canonical cyt. bd quinol oxidase (CcoNOP cyt. cbb3 terminal oxidase)	COG0355				0	0	0	0	0	0	0	0	0	0	0	0	1	1	0	1	1
	Alternative Complex IV	atpQ	canonical cyt. bd quinol oxidase (CcoNOP pr terminal oxidase)					0												1	1		1	1
	Alternative Complex IV	atpR	canonical cyt. bd quinol oxidase (CcoNOP cyt. cbb3 terminal oxidase)					0												1	1		1	1
	Complex IV		putative Cytochrome bd oxidase subunit I (cyt. bd-like )					4	4	4	4	4	4	4	4	4	4	4	7	5	7	4	7	6
	Complex IV	cydA	Cytochrome bd-type quinol oxidase subunit I (cyt. bd-like )	COG1271	3J0HH@40117|Nitrospirae	Terminal oxidases	Nide2610	0	0	0	0	0	0	0	0	0	0	0	2	2	2	1	2	1
	Complex IV	cydB	Cytochrome BD ubiquinol oxidase subunit II (cyt. bd-like )	COG1294	3J0M4@40117|Nitrospirae	Terminal oxidases	Nide2609	0	0	0	0	0	0	0	0	0	0	0	2	2	2	1	2	1
